# Supplementary material for: Human Embryonic Stem Cell Derived Mesenchymal Progenitors Express Cardiac Markers but Do Not Form Contractile Cardiomyocytes
Source: PLoS One. 2013 Jan 16;8(1):e54524. doi: 10.1371/journal.pone.0054524 (PMC3546995; doi:10.1371/journal.pone.0054524)
Supplement: Table S2. — (XLS) [file pone.0054524.s008.xls]

## Sheet: AZA vs ESMP
Genes overexpressed in hESC-MPs compared to 5-AZA treated hESC-MPs
Gene Symbol	Gene Title	RefSeq Transcript ID	p-value	Fold-Change
GABRB1	gamma-aminobutyric acid (GABA) A receptor, beta 1	NM_000812	3.1636e-14	-128.183
RPS4Y1	ribosomal protein S4, Y-linked 1	NM_001008	5.22867e-16	-100.692
EIF1AY	eukaryotic translation initiation factor 1A, Y-linked	NM_004681	1.11385e-14	-45.2839
DDX3Y	DEAD (Asp-Glu-Ala-Asp) box polypeptide 3, Y-linked	NM_001122665 /// NM_004660	8.92994e-17	-42.8298
LHX9	LIM homeobox 9	NM_001014434 /// NM_020204	9.2958e-13	-42.7576
PPAP2B	phosphatidic acid phosphatase type 2B	NM_003713 /// NM_177414	4.33247e-08	-35.8872
HGF	hepatocyte growth factor (hepapoietin A; scatter factor)	NM_000601 /// NM_001010931 /// NM_001010932 /// NM_001010933 /// NM_001010934	3.96764e-12	-33.3764
PPAP2B	phosphatidic acid phosphatase type 2B	NM_003713 /// NM_177414	1.32481e-07	-32.1398
MEOX2	mesenchyme homeobox 2	NM_005924	1.31302e-09	-32.0673
S100A4	S100 calcium binding protein A4	NM_002961 /// NM_019554	3.91644e-11	-30.2372
PPAP2B	phosphatidic acid phosphatase type 2B	NM_003713 /// NM_177414	7.86013e-08	-29.1033
CD24	CD24 molecule	NM_013230	6.5286e-07	-26.3203
CD24	CD24 molecule	NM_013230	1.33077e-07	-25.5417
CD24	CD24 molecule	NM_013230	6.3559e-07	-24.0856
USP9Y	ubiquitin specific peptidase 9, Y-linked	NM_004654	5.36435e-13	-22.8845
MAB21L2	mab-21-like 2 (C. elegans)	NM_006439	9.96594e-12	-21.5532
MAGEH1	melanoma antigen family H, 1	NM_014061	3.63054e-12	-19.503
C10orf136	chromosome 10 open reading frame 136	XM_001717004 /// XM_926383 /// XM_936868	2.9011e-10	-17.4486
MXRA5	matrix-remodelling associated 5	NM_015419	1.21576e-06	-16.906
CD24	CD24 molecule	NM_013230	7.28441e-09	-16.7806
TAF9B	TAF9B RNA polymerase II, TATA box binding protein (TBP)-associated factor, 31kDa	NM_015975	4.10536e-12	-16.6558
MKX	mohawk homeobox	NM_173576	1.06525e-07	-16.4177
ACAN	aggrecan	NM_001135 /// NM_013227	3.17166e-11	-15.4423
ASS1	argininosuccinate synthase 1	NM_000050 /// NM_054012	1.60389e-08	-14.6917
HGF	hepatocyte growth factor (hepapoietin A; scatter factor)	NM_000601 /// NM_001010931 /// NM_001010932 /// NM_001010933 /// NM_001010934	2.01148e-10	-14.3731
DDX3Y	DEAD (Asp-Glu-Ala-Asp) box polypeptide 3, Y-linked	NM_001122665 /// NM_004660	2.76697e-14	-13.9094
LXN	latexin	NM_020169	2.42696e-12	-13.8741
COL21A1	collagen, type XXI, alpha 1	NM_030820	5.21641e-09	-13.5031
CDH6	cadherin 6, type 2, K-cadherin (fetal kidney)	NM_004932	3.96046e-08	-13.3826
LIPG	lipase, endothelial	NM_006033	4.78807e-08	-12.52
USP9Y	ubiquitin specific peptidase 9, Y-linked	NM_004654	5.20634e-11	-12.5116
HOXA13	homeobox A13	NM_000522	3.12968e-12	-11.994
SERPINF1	serpin peptidase inhibitor, clade F (alpha-2 antiplasmin, pigment epithelium der	NM_002615	2.83627e-09	-11.6217
DHRS2	dehydrogenase/reductase (SDR family) member 2	NM_005794 /// NM_182908	9.0061e-10	-11.6046
HGF	hepatocyte growth factor (hepapoietin A; scatter factor)	NM_000601 /// NM_001010931 /// NM_001010932 /// NM_001010933 /// NM_001010934	1.15383e-09	-11.4189
TTTY15	testis-specific transcript, Y-linked 15 (non-protein coding)	NR_001545	9.97486e-13	-10.9098
FHL1	four and a half LIM domains 1	NM_001159699 /// NM_001159700 /// NM_001159701 /// NM_001159702 /// NM_001159703	1.77079e-05	-10.8933
PTGS2	prostaglandin-endoperoxide synthase 2 (prostaglandin G/H synthase and cyclooxyge	NM_000963	2.57246e-05	-10.819
CYorf15A	chromosome Y open reading frame 15A	NM_001005852	1.71428e-10	-10.8081
NCRNA00116	non-protein coding RNA 116	NR_027063	9.08757e-13	-10.797
CD24	CD24 molecule	NM_013230	1.19676e-08	-10.7506
PTGS2	prostaglandin-endoperoxide synthase 2 (prostaglandin G/H synthase and cyclooxyge	NM_000963	0.000332357	-10.5154
GSTT1	glutathione S-transferase theta 1	NM_000853	4.32569e-12	-10.4624
APCDD1L	adenomatosis polyposis coli down-regulated 1-like	NM_153360	2.05901e-10	-10.4347
ACAN	aggrecan	NM_001135 /// NM_013227	3.22393e-10	-10.3426
ACAN	aggrecan	NM_001135 /// NM_013227	9.10622e-11	-10.3305
PPP2R2B	protein phosphatase 2, regulatory subunit B, beta	NM_001127381 /// NM_004576 /// NM_181674 /// NM_181675 /// NM_181676 /// NM_1816	7.46977e-10	-10.2833
MKX	mohawk homeobox	NM_173576	1.76963e-09	-10.2168
FHL1	four and a half LIM domains 1	NM_001159699 /// NM_001159700 /// NM_001159701 /// NM_001159702 /// NM_001159703	0.000144992	-10.0726
GAS1	growth arrest-specific 1	NM_002048	2.53201e-08	-9.96355
FHL1	four and a half LIM domains 1	NM_001159699 /// NM_001159700 /// NM_001159701 /// NM_001159702 /// NM_001159703	9.89891e-05	-9.95876
CD24	CD24 molecule	NM_013230	2.49793e-12	-9.95538
CRABP2	cellular retinoic acid binding protein 2	NM_001878	2.10114e-08	-9.30187
AIM1	absent in melanoma 1	NM_001624	1.00934e-08	-9.2985
HGF	hepatocyte growth factor (hepapoietin A; scatter factor)	NM_000601 /// NM_001010931 /// NM_001010932 /// NM_001010933 /// NM_001010934	5.23175e-08	-9.20616
LOC339535	hypothetical LOC339535	NR_015407	1.40769e-09	-8.98825
MATN2	matrilin 2	NM_002380 /// NM_030583	0.000313871	-8.96864
TOX	thymocyte selection-associated high mobility group box	NM_014729	2.34472e-09	-8.62757
PRRX1	paired related homeobox 1	NM_006902 /// NM_022716	8.37153e-13	-8.29136
CDH6	cadherin 6, type 2, K-cadherin (fetal kidney)	NM_004932	2.61332e-08	-8.20277
ST7L	Suppression of tumorigenicity 7 like	NM_017744 /// NM_138727 /// NM_138728 /// NM_138729	1.27071e-09	-8.09374
MFAP5	microfibrillar associated protein 5	NM_003480	1.46655e-06	-8.03268
NLGN4Y	neuroligin 4, Y-linked	NM_001164238 /// NM_014893 /// NR_028318 /// NR_028319	1.05583e-09	-7.96751
MFAP5	microfibrillar associated protein 5	NM_003480	2.57421e-08	-7.93671
EIF1AY	eukaryotic translation initiation factor 1A, Y-linked	NM_004681	1.73138e-11	-7.73282
PCOLCE	procollagen C-endopeptidase enhancer	NM_002593	3.54084e-09	-7.54167
CLEC3B	C-type lectin domain family 3, member B	NM_003278	4.04793e-10	-7.49364
ENPP1	ectonucleotide pyrophosphatase/phosphodiesterase 1	NM_006208	8.11984e-08	-7.39757
FHL1	four and a half LIM domains 1	NM_001159699 /// NM_001159700 /// NM_001159701 /// NM_001159702 /// NM_001159703	0.000134057	-7.25359
SCRG1	stimulator of chondrogenesis 1	NM_007281	7.64038e-06	-7.15798
ZFY	zinc finger protein, Y-linked	NM_001145275 /// NM_001145276 /// NM_003411	1.52769e-10	-7.13959
H19	H19, imprinted maternally expressed transcript (non-protein coding)	NR_002196	7.83319e-06	-7.07205
HSPB7	heat shock 27kDa protein family, member 7 (cardiovascular)	NM_014424	1.79528e-09	-7.00389
MOXD1	monooxygenase, DBH-like 1	NM_015529	1.44252e-08	-6.95162
DCN	decorin	NM_001920 /// NM_133503 /// NM_133504 /// NM_133505 /// NM_133506 /// NM_133507	5.58953e-12	-6.91454
LOC100192378	hypothetical LOC100192378	NR_024360	4.64589e-08	-6.89317
EBF3	early B-cell factor 3	NM_001005463	2.04859e-11	-6.81581
PNMAL1	PNMA-like 1	NM_001103149 /// NM_018215	1.05395e-09	-6.5938
DCN	decorin	NM_001920 /// NM_133503 /// NM_133504 /// NM_133505 /// NM_133506 /// NM_133507	2.43331e-11	-6.54953
SAMD5	sterile alpha motif domain containing 5	NM_001030060	9.16031e-10	-6.4953
EMP2	epithelial membrane protein 2	NM_001424	2.33973e-08	-6.45676
FHL1	four and a half LIM domains 1	NM_001159699 /// NM_001159700 /// NM_001159701 /// NM_001159702 /// NM_001159703	8.78854e-05	-6.4556
MFAP5	microfibrillar associated protein 5	NM_003480	4.28995e-07	-6.43475
RARRES1	retinoic acid receptor responder (tazarotene induced) 1	NM_002888 /// NM_206963	6.78117e-11	-6.35378
PTGER2	prostaglandin E receptor 2 (subtype EP2), 53kDa	NM_000956	1.78258e-09	-6.27007
PSG4	pregnancy specific beta-1-glycoprotein 4	NM_002780 /// NM_213633	3.62172e-09	-6.20684
COLEC12	collectin sub-family member 12	NM_130386	3.56238e-09	-6.18956
ENPP1	ectonucleotide pyrophosphatase/phosphodiesterase 1	NM_006208	2.43213e-09	-6.18293
PRRX1	paired related homeobox 1	NM_006902 /// NM_022716	6.08459e-11	-6.13967
HERC2P3	hect domain and RLD 2 pseudogene 3	---	6.55376e-12	-6.00475
DOK5	docking protein 5	NM_018431	1.29571e-09	-5.99905
DCN	decorin	NM_001920 /// NM_133503 /// NM_133504 /// NM_133505 /// NM_133506 /// NM_133507	3.23339e-12	-5.88402
LEPREL1	leprecan-like 1	NM_001134418 /// NM_018192	1.65925e-06	-5.78422
PDLIM1	PDZ and LIM domain 1	NM_020992	5.47068e-05	-5.64494
GDF5	growth differentiation factor 5	NM_000557	1.95033e-10	-5.64447
C13orf15	chromosome 13 open reading frame 15	NM_014059	1.56183e-06	-5.52843
SLC2A12	solute carrier family 2 (facilitated glucose transporter), member 12	NM_145176	6.88557e-10	-5.52543
IGFBP6	insulin-like growth factor binding protein 6	NM_002178	6.30296e-12	-5.49018
RRAGB	Ras-related GTP binding B	NM_006064 /// NM_016656	5.64789e-09	-5.45877
HOXA13	homeobox A13	NM_000522	1.45642e-09	-5.43304
PNPO	pyridoxamine 5'-phosphate oxidase	NM_018129	2.86126e-11	-5.4086
CXCR7	chemokine (C-X-C motif) receptor 7	NM_020311	6.75948e-05	-5.36137
TIMP3	TIMP metallopeptidase inhibitor 3	NM_000362	5.03003e-11	-5.35207
TIMP3	TIMP metallopeptidase inhibitor 3	NM_000362	3.73199e-12	-5.33214
PCDH18	protocadherin 18	NM_019035	0.00119487	-5.31458
EBF3	early B-cell factor 3	NM_001005463	9.17926e-10	-5.30251
ITGBL1	integrin, beta-like 1 (with EGF-like repeat domains)	NM_004791	9.22976e-15	-5.21329
ARHGAP28	Rho GTPase activating protein 28	NM_001010000 /// NM_030672	2.98738e-06	-5.20956
RGS5	regulator of G-protein signaling 5	NM_003617	3.55842e-05	-5.1739
MOXD1	monooxygenase, DBH-like 1	NM_015529	5.40409e-09	-5.14497
NID2	nidogen 2 (osteonidogen)	NM_007361	9.6804e-12	-5.12858
LOC149773	Hypothetical protein LOC149773	XR_042084 /// XR_042085 /// XR_042086	6.19145e-07	-5.10513
GRIA1	glutamate receptor, ionotropic, AMPA 1	NM_000827 /// NM_001114183	1.51011e-07	-5.08721
CYorf15B	chromosome Y open reading frame 15B	NM_032576	6.65709e-12	-5.04979
CPA4	carboxypeptidase A4	NM_001163446 /// NM_016352	1.43022e-09	-5.03852
ZIC1	Zic family member 1 (odd-paired homolog, Drosophila)	NM_003412	2.65042e-10	-5.0288
STMN3	stathmin-like 3	NM_015894	1.07869e-13	-4.99848
IFITM1	interferon induced transmembrane protein 1 (9-27)	NM_003641	1.37252e-11	-4.98079
BCL2L11	BCL2-like 11 (apoptosis facilitator)	NM_006538 /// NM_138621 /// NM_207002	2.36034e-08	-4.85067
WDR72	WD repeat domain 72	NM_182758	7.67031e-11	-4.82633
PCDHB5	protocadherin beta 5	NM_015669	4.53944e-13	-4.81791
BDKRB2	bradykinin receptor B2	NM_000623	2.43513e-08	-4.79582
COL12A1	collagen, type XII, alpha 1	NM_004370 /// NM_080645	5.19699e-07	-4.79568
COL12A1	collagen, type XII, alpha 1	NM_004370 /// NM_080645	2.67475e-07	-4.79003
C11orf87	chromosome 11 open reading frame 87	NM_207645	5.97482e-07	-4.77559
CYorf15A	chromosome Y open reading frame 15A	NM_001005852	5.43504e-12	-4.74078
CDH6	cadherin 6, type 2, K-cadherin (fetal kidney)	NM_004932	1.88958e-08	-4.72214
TNNC1	troponin C type 1 (slow)	NM_003280	6.2422e-06	-4.70285
PENK	proenkephalin	NM_001135690 /// NM_006211	1.16281e-13	-4.70265
PART1	prostate androgen-regulated transcript 1 (non-protein coding)	NR_024617 /// NR_028508 /// NR_028509	2.77671e-08	-4.66288
SLC16A4	solute carrier family 16, member 4 (monocarboxylic acid transporter 5)	NM_004696	2.94126e-10	-4.66228
FIBIN	fin bud initiation factor homolog (zebrafish)	NM_203371	3.70755e-09	-4.64932
MITF	microphthalmia-associated transcription factor	NM_000248 /// NM_006722 /// NM_198158 /// NM_198159 /// NM_198177 /// NM_198178	8.99911e-10	-4.62391
TMBIM4	transmembrane BAX inhibitor motif containing 4	NM_016056	1.84228e-10	-4.60874
SIX1	SIX homeobox 1	NM_005982	1.48315e-08	-4.59897
MITF	microphthalmia-associated transcription factor	NM_000248 /// NM_006722 /// NM_198158 /// NM_198159 /// NM_198177 /// NM_198178	1.75599e-13	-4.59326
SIX1	SIX homeobox 1	NM_005982	5.8714e-10	-4.58573
ZNF280D	zinc finger protein 280D	NM_001002843 /// NM_001002844 /// NM_017661	4.49119e-10	-4.57676
TMBIM4	transmembrane BAX inhibitor motif containing 4	NM_016056	5.51133e-11	-4.53837
RGS5	regulator of G-protein signaling 5	NM_003617	4.99384e-06	-4.51967
MFAP4	microfibrillar-associated protein 4	NM_002404	1.11314e-05	-4.464
RARRES1	retinoic acid receptor responder (tazarotene induced) 1	NM_002888 /// NM_206963	3.65462e-08	-4.4206
CDH6	cadherin 6, type 2, K-cadherin (fetal kidney)	NM_004932	5.5634e-07	-4.40323
NTRK2	neurotrophic tyrosine kinase, receptor, type 2	NM_001007097 /// NM_001018064 /// NM_001018065 /// NM_001018066 /// NM_006180	5.02708e-09	-4.38478
RUNX1T1	runt-related transcription factor 1; translocated to, 1 (cyclin D-related)	NM_004349 /// NM_175634 /// NM_175635 /// NM_175636	2.27857e-06	-4.35537
H19	H19, imprinted maternally expressed transcript (non-protein coding)	NR_002196	1.75926e-05	-4.3509
FAM84A	family with sequence similarity 84, member A	NM_145175	1.16958e-07	-4.34839
CXCL12	chemokine (C-X-C motif) ligand 12	NM_000609 /// NM_001033886 /// NM_001178134 /// NM_199168	1.65722e-09	-4.3435
MGMT	O-6-methylguanine-DNA methyltransferase	NM_002412	6.24031e-11	-4.33465
C5orf23	chromosome 5 open reading frame 23	NM_024563	3.67746e-07	-4.30249
EMP2	epithelial membrane protein 2	NM_001424	3.63513e-12	-4.2667
NUPR1	nuclear protein, transcriptional regulator, 1	NM_001042483 /// NM_012385	4.52332e-06	-4.25685
FSTL1	follistatin-like 1	NM_007085	3.24242e-09	-4.24605
ZNF395	zinc finger protein 395	NM_018660	5.92141e-06	-4.19057
ITGA10	integrin, alpha 10	NM_003637	1.31334e-09	-4.12569
FAM46A	family with sequence similarity 46, member A	NM_017633	1.00032e-07	-4.12289
C11orf87	chromosome 11 open reading frame 87	NM_207645	2.79046e-06	-4.12271
KCNE4	potassium voltage-gated channel, Isk-related family, member 4	NM_080671	1.07614e-06	-4.07313
CHURC1	churchill domain containing 1	NM_145165	3.03007e-10	-4.06131
HOXA3	homeobox A3	NM_030661 /// NM_153631 /// NM_153632	3.67762e-10	-4.04763
SLC2A12	solute carrier family 2 (facilitated glucose transporter), member 12	NM_145176	5.44496e-09	-4.0443
SDPR	serum deprivation response	NM_004657	1.49332e-08	-4.00333
ZNF37A	zinc finger protein 37A	NM_001007094 /// NM_001178101 /// NM_003421	5.12237e-13	-3.99327
EMP2	epithelial membrane protein 2	NM_001424	3.23857e-09	-3.98689
PDZRN3	PDZ domain containing ring finger 3	NM_015009	2.90039e-09	-3.96531
C1QTNF3	C1q and tumor necrosis factor related protein 3	NM_030945 /// NM_181435	1.65541e-05	-3.96099
PTGIS	prostaglandin I2 (prostacyclin) synthase	NM_000961	9.58056e-10	-3.93948
FAM46A	family with sequence similarity 46, member A	NM_017633	3.09193e-09	-3.87826
HSPC157	hypothetical LOC29092	NR_023918 /// NR_023919	1.37212e-08	-3.86941
SHROOM2	shroom family member 2	NM_001649	1.93204e-08	-3.85898
PSG5	pregnancy specific beta-1-glycoprotein 5	NM_001130014 /// NM_002781	3.06133e-11	-3.84428
ITGBL1	integrin, beta-like 1 (with EGF-like repeat domains)	NM_004791	3.80815e-15	-3.81193
COL12A1	collagen, type XII, alpha 1	NM_004370 /// NM_080645	9.96906e-09	-3.8114
CAMK1D /// LOC283070	calcium/calmodulin-dependent protein kinase ID /// hypothetical LOC283070	NM_020397 /// NM_153498 /// NR_027322	0.000539867	-3.79764
POU3F2	POU class 3 homeobox 2	NM_005604	1.23966e-09	-3.77787
RGS5	regulator of G-protein signaling 5	NM_003617	8.55637e-06	-3.77638
CLIC3	chloride intracellular channel 3	NM_004669	6.52919e-06	-3.77555
ASTE1	asteroid homolog 1 (Drosophila)	NM_014065	4.76691e-09	-3.75987
KCNE4	potassium voltage-gated channel, Isk-related family, member 4	NM_080671	1.15294e-06	-3.75439
DCN	decorin	NM_001920 /// NM_133503 /// NM_133504 /// NM_133505 /// NM_133506 /// NM_133507	8.22181e-12	-3.74817
MGP	matrix Gla protein	NM_000900	1.52294e-08	-3.74642
LAMA5	laminin, alpha 5	NM_005560	2.76444e-08	-3.73875
SFMBT2	Scm-like with four mbt domains 2	NM_001029880	4.25145e-08	-3.73579
SCUBE3	signal peptide, CUB domain, EGF-like 3	NM_152753	9.94052e-11	-3.72606
SULF2	sulfatase 2	NM_001161841 /// NM_018837 /// NM_198596	8.80291e-05	-3.71239
RGS5	regulator of G-protein signaling 5	NM_003617	0.000115168	-3.68594
HOXC4	homeobox C4	NM_014620 /// NM_153633	6.24656e-10	-3.68393
TIMP3	TIMP metallopeptidase inhibitor 3	NM_000362	1.96085e-11	-3.68238
COL3A1	Collagen, type III, alpha 1	NM_000090	1.63425e-12	-3.66664
EMILIN1	elastin microfibril interfacer 1	NM_007046	4.57651e-09	-3.66653
CYP1B1	cytochrome P450, family 1, subfamily B, polypeptide 1	NM_000104	1.62683e-12	-3.66246
HS3ST3B1	heparan sulfate (glucosamine) 3-O-sulfotransferase 3B1	NM_006041	1.15771e-07	-3.63667
DHRS2	dehydrogenase/reductase (SDR family) member 2	NM_005794 /// NM_182908	3.08336e-08	-3.63574
KCNMA1	potassium large conductance calcium-activated channel, subfamily M, alpha member	NM_001014797 /// NM_001161352 /// NM_001161353 /// NM_002247	1.81053e-09	-3.62803
RUNX1T1	runt-related transcription factor 1; translocated to, 1 (cyclin D-related)	NM_004349 /// NM_175634 /// NM_175635 /// NM_175636	1.11089e-07	-3.58563
NBLA00301	Nbla00301	NR_003679	2.2229e-08	-3.58242
THBS2	thrombospondin 2	NM_003247	2.60075e-06	-3.57822
PBX1	pre-B-cell leukemia homeobox 1	NM_002585	1.61756e-10	-3.55794
DCC	deleted in colorectal carcinoma	NM_005215	1.35379e-06	-3.55728
OLFML3	olfactomedin-like 3	NM_020190	4.09842e-08	-3.49281
CSDC2	cold shock domain containing C2, RNA binding	NM_014460	3.00626e-07	-3.49137
PLEKHH2	pleckstrin homology domain containing, family H (with MyTH4 domain) member 2	NM_172069	2.39364e-05	-3.49015
S1PR3	sphingosine-1-phosphate receptor 3	NM_005226	6.08605e-05	-3.4833
LOC100286937 /// LOC100287164 /// RASA4	similar to HSPC047 protein /// similar to HSPC047 protein /// RAS p21 protein ac	NM_001079877 /// NM_006989 /// XM_002342717 /// XM_002342748 /// XM_002344304 //	4.62769e-06	-3.48243
CDH6	cadherin 6, type 2, K-cadherin (fetal kidney)	NM_004932	1.80211e-08	-3.47754
FAM38B	family with sequence similarity 38, member B	NM_022068 /// XR_078663 /// XR_079387	0.000169016	-3.45692
COL1A2	collagen, type I, alpha 2	NM_000089	1.80719e-09	-3.45518
PNPO	pyridoxamine 5'-phosphate oxidase	NM_018129	1.86318e-09	-3.45186
ARHGAP6	Rho GTPase activating protein 6	NM_006125 /// NM_013423 /// NM_013427	5.90296e-05	-3.44971
ERAP1	endoplasmic reticulum aminopeptidase 1	NM_001040458 /// NM_016442	2.00832e-07	-3.42191
NPR3	natriuretic peptide receptor C/guanylate cyclase C (atrionatriuretic peptide rec	NM_000908	2.35624e-07	-3.41938
ID4	Inhibitor of DNA binding 4, dominant negative helix-loop-helix protein	NM_001546	1.07252e-05	-3.40805
CHRDL1	chordin-like 1	NM_001143981 /// NM_001143982 /// NM_001143983 /// NM_145234	3.18295e-05	-3.39068
SELENBP1	selenium binding protein 1	NM_003944	6.0007e-11	-3.38318
NKX2-3	NK2 transcription factor related, locus 3 (Drosophila)	NM_145285	2.22674e-06	-3.37846
IFITM1	interferon induced transmembrane protein 1 (9-27)	NM_003641	2.15821e-09	-3.36591
FIBIN	fin bud initiation factor homolog (zebrafish)	NM_203371	2.42061e-05	-3.35622
MIR214	microRNA 214	NR_029627	7.40104e-10	-3.35254
F2R	coagulation factor II (thrombin) receptor	NM_001992	5.8556e-06	-3.34789
SEMA3B	sema domain, immunoglobulin domain (Ig), short basic domain, secreted, (semaphor	NM_001005914 /// NM_004636	3.08177e-07	-3.33713
PDZD2	PDZ domain containing 2	NM_178140	5.26182e-08	-3.33557
LTBP1	latent transforming growth factor beta binding protein 1	NM_000627 /// NM_001166264 /// NM_001166265 /// NM_001166266 /// NM_206943	7.29235e-10	-3.31288
LAMA4	laminin, alpha 4	NM_001105206 /// NM_001105207 /// NM_001105208 /// NM_001105209 /// NM_002290	4.15645e-08	-3.30645
SERPINB7	serpin peptidase inhibitor, clade B (ovalbumin), member 7	NM_001040147 /// NM_003784	3.33203e-15	-3.30065
LTBP1	latent transforming growth factor beta binding protein 1	NM_000627 /// NM_001166264 /// NM_001166265 /// NM_001166266 /// NM_206943	3.21367e-08	-3.29733
APOLD1	apolipoprotein L domain containing 1	NM_001130415 /// NM_030817	1.31618e-08	-3.29219
CCKAR	cholecystokinin A receptor	NM_000730	4.10277e-09	-3.28955
CA12	carbonic anhydrase XII	NM_001218 /// NM_206925	2.28604e-08	-3.28303
UTY	ubiquitously transcribed tetratricopeptide repeat gene, Y-linked	NM_007125 /// NM_182659 /// NM_182660	2.88744e-08	-3.28233
SCUBE3	signal peptide, CUB domain, EGF-like 3	NM_152753	2.75754e-10	-3.27051
FAM84A	family with sequence similarity 84, member A	NM_145175	8.42035e-10	-3.25927
ENPP1	ectonucleotide pyrophosphatase/phosphodiesterase 1	NM_006208	3.7637e-07	-3.23191
ID4	inhibitor of DNA binding 4, dominant negative helix-loop-helix protein	NM_001546	6.43194e-07	-3.22175
ANK3	ankyrin 3, node of Ranvier (ankyrin G)	NM_001149 /// NM_020987	5.31651e-09	-3.20978
BIRC5	baculoviral IAP repeat-containing 5	NM_001012270 /// NM_001012271 /// NM_001168	1.59716e-07	-3.20316
LHX9	LIM homeobox 9	NM_001014434 /// NM_020204	9.09085e-07	-3.19257
FBXO16 /// ZNF395	F-box protein 16 /// zinc finger protein 395	NM_018660 /// NM_172366	1.51742e-05	-3.1867
NBLA00301	Nbla00301	NR_003679	5.9869e-08	-3.14185
NFIB	nuclear factor I/B	NM_005596	2.87468e-09	-3.13462
HCFC1R1	host cell factor C1 regulator 1 (XPO1 dependent)	NM_001002017 /// NM_001002018 /// NM_017885	7.81772e-07	-3.13275
CA12	carbonic anhydrase XII	NM_001218 /// NM_206925	8.64953e-08	-3.13247
MYLIP	myosin regulatory light chain interacting protein	NM_013262	1.42509e-09	-3.12391
WNT2B	wingless-type MMTV integration site family, member 2B	NM_004185 /// NM_024494	9.76622e-10	-3.117
LOXL3	lysyl oxidase-like 3	NM_032603	7.07079e-07	-3.10841
ZNF395	zinc finger protein 395	NM_018660	9.96101e-06	-3.10542
LIN7A	lin-7 homolog A (C. elegans)	NM_004664	6.11013e-07	-3.07201
GPRC5A	G protein-coupled receptor, family C, group 5, member A	NM_003979	5.98272e-09	-3.06856
AHNAK	AHNAK nucleoprotein	NM_001620 /// NM_024060	2.75104e-08	-3.06246
SULF2	sulfatase 2	NM_001161841 /// NM_018837 /// NM_198596	0.000574347	-3.06243
EFNB3	ephrin-B3	NM_001406	2.12434e-09	-3.05537
BDKRB1	bradykinin receptor B1	NM_000710	2.89664e-06	-3.05412
DOK5	docking protein 5	NM_018431	5.42851e-07	-3.04509
LRRC15	leucine rich repeat containing 15	NM_001135057 /// NM_130830	1.33408e-11	-3.03554
AFF3	AF4/FMR2 family, member 3	NM_001025108 /// NM_002285	2.83597e-12	-3.02371
TIMP3	TIMP metallopeptidase inhibitor 3	NM_000362	4.50551e-12	-3.01344
GLIS2	GLIS family zinc finger 2	NM_032575	6.1408e-07	-3.0099
IFIT1	interferon-induced protein with tetratricopeptide repeats 1	NM_001548	3.98848e-06	-3.00474
SNCAIP	synuclein, alpha interacting protein	NM_005460	5.58461e-07	-2.98556
ASMTL	acetylserotonin O-methyltransferase-like	NM_001173473 /// NM_001173474 /// NM_004192	2.40963e-08	-2.98179
MYLIP	myosin regulatory light chain interacting protein	NM_013262	4.05848e-09	-2.98094
IGFBP4	insulin-like growth factor binding protein 4	NM_001552	9.62107e-10	-2.97752
EPHA7	EPH receptor A7	NM_004440	0.0001962	-2.97377
KRT34	keratin 34	NM_021013	1.206e-06	-2.95554
CDA	cytidine deaminase	NM_001785	4.67792e-06	-2.94976
PSG1	pregnancy specific beta-1-glycoprotein 1	NM_001184825 /// NM_001184826 /// NM_006905	1.56167e-08	-2.94805
CCDC85A	coiled-coil domain containing 85A	NM_001080433	5.70763e-06	-2.94351
CA12	carbonic anhydrase XII	NM_001218 /// NM_206925	1.08127e-08	-2.93996
LRRN4CL	LRRN4 C-terminal like	NM_203422	5.49371e-09	-2.91877
METTL7A	methyltransferase like 7A	NM_014033	2.80793e-12	-2.91195
BAALC	brain and acute leukemia, cytoplasmic	NM_001024372 /// NM_024812	9.40259e-09	-2.89927
PLCE1	phospholipase C, epsilon 1	NM_001165979 /// NM_016341	1.64124e-07	-2.89872
PCDH18	protocadherin 18	NM_019035	0.000613503	-2.86741
TBX2	T-box 2	NM_005994	2.35021e-09	-2.8637
ASMTL	acetylserotonin O-methyltransferase-like	NM_001173473 /// NM_001173474 /// NM_004192	1.28071e-09	-2.86142
TSHZ1	teashirt zinc finger homeobox 1	NM_005786	1.02877e-07	-2.85961
ZNF395	zinc finger protein 395	NM_018660	4.2053e-05	-2.85682
COL12A1	Collagen, type XII, alpha 1	NM_004370 /// NM_080645	1.03194e-06	-2.85467
DAPK1	death-associated protein kinase 1	NM_004938	8.04311e-12	-2.85116
BAG2	BCL2-associated athanogene 2	NM_004282	1.86611e-06	-2.84352
MXRA8	matrix-remodelling associated 8	NM_032348	1.37536e-08	-2.8333
BNC2	basonuclin 2	NM_017637	8.48932e-07	-2.83239
PLCE1	phospholipase C, epsilon 1	NM_001165979 /// NM_016341	1.32015e-05	-2.83159
NRP1	neuropilin 1	NM_001024628 /// NM_001024629 /// NM_003873	2.39783e-09	-2.82301
OXCT1	3-oxoacid CoA transferase 1	NM_000436	3.94609e-07	-2.82001
SERPINI1	serpin peptidase inhibitor, clade I (neuroserpin), member 1	NM_001122752 /// NM_005025	5.87691e-08	-2.81529
PRICKLE1	prickle homolog 1 (Drosophila)	NM_001144881 /// NM_001144882 /// NM_001144883 /// NM_153026	0.00196102	-2.81418
DHRS3	dehydrogenase/reductase (SDR family) member 3	NM_004753	3.52261e-11	-2.81326
GSTM1	glutathione S-transferase mu 1	NM_000561 /// NM_146421	2.61009e-05	-2.81206
C17orf81	chromosome 17 open reading frame 81	NM_015362 /// NM_203413 /// NM_203414 /// NM_203415	8.52318e-10	-2.80613
CAMK1D /// LOC283070	calcium/calmodulin-dependent protein kinase ID /// hypothetical LOC283070	NM_020397 /// NM_153498 /// NR_027322	0.00115882	-2.80112
KLF5	Kruppel-like factor 5 (intestinal)	NM_001730	2.92344e-06	-2.7983
PSG7	pregnancy specific beta-1-glycoprotein 7 (gene/pseudogene)	NM_002783	1.87112e-08	-2.79796
MAFB	v-maf musculoaponeurotic fibrosarcoma oncogene homolog B (avian)	NM_005461	0.00504677	-2.78688
GPER	G protein-coupled estrogen receptor 1	NM_001039966 /// NM_001098201 /// NM_001505	1.99818e-13	-2.78341
LMO7	LIM domain 7	NM_005358 /// NM_015842	5.14733e-08	-2.77794
OLFML2A	olfactomedin-like 2A	NM_182487	8.66728e-06	-2.77361
ASMTL	acetylserotonin O-methyltransferase-like	NM_001173473 /// NM_001173474 /// NM_004192	7.43037e-09	-2.77282
NRN1	neuritin 1	NM_016588	5.07623e-10	-2.77037
THSD1 /// THSD1P1	thrombospondin, type I, domain containing 1 /// thrombospondin, type I, domain c	NM_018676 /// NM_199263 /// NR_002816	3.4589e-08	-2.77006
GSTM2	glutathione S-transferase mu 2 (muscle)	NM_000848 /// NM_001142368	5.13027e-06	-2.76902
SLC6A6	solute carrier family 6 (neurotransmitter transporter, taurine), member 6	NM_001134367 /// NM_001134368 /// NM_003043	3.88342e-07	-2.76625
DLEU2	deleted in lymphocytic leukemia 2 (non-protein coding)	NR_002612	4.67278e-06	-2.76159
PRKY	protein kinase, Y-linked	NM_002760 /// NR_028062	3.4138e-07	-2.75876
TOX	thymocyte selection-associated high mobility group box	NM_014729	3.64319e-08	-2.75597
STAC	SH3 and cysteine rich domain	NM_003149	9.43119e-06	-2.75118
LOC100192378	hypothetical LOC100192378	NR_024360	1.61025e-06	-2.75008
HCFC1R1	host cell factor C1 regulator 1 (XPO1 dependent)	NM_001002017 /// NM_001002018 /// NM_017885	3.27697e-06	-2.74652
PSG9	pregnancy specific beta-1-glycoprotein 9	NM_002784	1.31479e-08	-2.73783
KLF4	Kruppel-like factor 4 (gut)	NM_004235	6.00777e-08	-2.73589
CYorf15B	chromosome Y open reading frame 15B	NM_032576	3.01846e-09	-2.72631
BNC2	basonuclin 2	NM_017637	4.60609e-06	-2.72062
TNNT1	troponin T type 1 (skeletal, slow)	NM_001126132 /// NM_001126133 /// NM_003283	1.35494e-09	-2.71358
LRRC4C	leucine rich repeat containing 4C	NM_020929	2.46135e-05	-2.70821
ST6GAL2	ST6 beta-galactosamide alpha-2,6-sialyltranferase 2	NM_001142351 /// NM_001142352 /// NM_032528	8.10778e-08	-2.70196
NES	nestin	NM_006617	3.58195e-08	-2.69846
SETBP1	SET binding protein 1	NM_001130110 /// NM_015559	1.34569e-07	-2.68523
PLAC8	placenta-specific 8	NM_001130715 /// NM_001130716 /// NM_016619	9.05083e-07	-2.68105
IL1R1	interleukin 1 receptor, type I	NM_000877	1.50122e-14	-2.67384
LGALS3	lectin, galactoside-binding, soluble, 3	NM_001177388 /// NM_002306 /// NR_003225	9.42983e-13	-2.67037
MIOS	missing oocyte, meiosis regulator, homolog (Drosophila)	NM_019005	5.68205e-06	-2.65122
CCDC80	coiled-coil domain containing 80	NM_199511 /// NM_199512	1.08788e-07	-2.64645
NRP1	neuropilin 1	NM_001024628 /// NM_001024629 /// NM_003873	2.18727e-08	-2.63968
IMPA2	inositol(myo)-1(or 4)-monophosphatase 2	NM_014214	7.77438e-10	-2.63058
ZNF785	zinc finger protein 785	NM_152458	9.18277e-06	-2.62998
C11orf87	chromosome 11 open reading frame 87	NM_207645	5.58499e-07	-2.61102
ADD3	adducin 3 (gamma)	NM_001121 /// NM_016824 /// NM_019903	2.07306e-12	-2.61062
NFIB	nuclear factor I/B	NM_005596	2.0196e-08	-2.60506
NFIX	nuclear factor I/X (CCAAT-binding transcription factor)	NM_002501	5.14196e-11	-2.59992
GPHN	gephyrin	NM_001024218 /// NM_020806	0.000149169	-2.5987
TSHZ1	teashirt zinc finger homeobox 1	NM_005786	2.02144e-08	-2.58995
SLC8A1	solute carrier family 8 (sodium/calcium exchanger), member 1	NM_001112800 /// NM_001112801 /// NM_001112802 /// NM_021097	3.8633e-05	-2.56902
PADI2	peptidyl arginine deiminase, type II	NM_007365	5.03085e-05	-2.56453
CA12	carbonic anhydrase XII	NM_001218 /// NM_206925	1.69046e-08	-2.56116
GSTM4	glutathione S-transferase mu 4	NM_000850 /// NM_147148 /// NR_024538	0.000271666	-2.55519
CXCL12	chemokine (C-X-C motif) ligand 12	NM_000609 /// NM_001033886 /// NM_001178134 /// NM_199168	8.82142e-12	-2.55382
LOC645722	hypothetical LOC645722	XM_944447	5.33592e-07	-2.55295
ZFP36L2	zinc finger protein 36, C3H type-like 2	NM_006887	4.74665e-08	-2.55068
EPS8	epidermal growth factor receptor pathway substrate 8	NM_004447	3.22817e-12	-2.54972
CYP1B1	cytochrome P450, family 1, subfamily B, polypeptide 1	NM_000104	2.5359e-13	-2.53959
S100A10	S100 calcium binding protein A10	NM_002966	1.75049e-10	-2.53833
PDE4B	phosphodiesterase 4B, cAMP-specific (phosphodiesterase E4 dunce homolog, Drosoph	NM_001037339 /// NM_001037340 /// NM_001037341 /// NM_002600	2.68124e-05	-2.52893
SECTM1	secreted and transmembrane 1	NM_003004	1.28643e-10	-2.52878
TAF9B	TAF9B RNA polymerase II, TATA box binding protein (TBP)-associated factor, 31kDa	NM_015975	3.10103e-06	-2.52778
ALDOC	aldolase C, fructose-bisphosphate	NM_005165	7.24847e-07	-2.52712
BAALC	brain and acute leukemia, cytoplasmic	NM_001024372 /// NM_024812	1.5232e-08	-2.52703
PBX1	pre-B-cell leukemia homeobox 1	NM_002585	1.45805e-09	-2.52577
PDE7B	phosphodiesterase 7B	NM_018945	9.32596e-07	-2.52566
BEGAIN	brain-enriched guanylate kinase-associated homolog (rat)	NM_001159531 /// NM_020836	7.10564e-08	-2.52183
PAMR1	peptidase domain containing associated with muscle regeneration 1	NM_001001991 /// NM_015430	1.97403e-07	-2.51726
C4orf49	chromosome 4 open reading frame 49	NM_032623	1.1812e-05	-2.51213
FAM38B	family with sequence similarity 38, member B	NM_022068 /// XR_078663 /// XR_079387	0.000512108	-2.51189
UACA	uveal autoantigen with coiled-coil domains and ankyrin repeats	NM_001008224 /// NM_018003	2.61615e-06	-2.51136
CIRBP	cold inducible RNA binding protein	NM_001280 /// NR_023312 /// NR_023313	5.15188e-06	-2.51128
MGC24103	hypothetical MGC24103	XR_041890 /// XR_041891 /// XR_041892	0.00947109	-2.50992
TWIST1	twist homolog 1 (Drosophila)	NM_000474	3.21389e-12	-2.50896
ZNF529	zinc finger protein 529	NM_001145649 /// NM_001145650 /// NM_020951 /// NR_027239	1.23141e-06	-2.50713
COPG2	coatomer protein complex, subunit gamma 2	NM_012133	1.77452e-06	-2.50711
BOC	Boc homolog (mouse)	NM_033254	5.84546e-07	-2.50683
YPEL3	yippee-like 3 (Drosophila)	NM_001145524 /// NM_031477	3.62309e-06	-2.50526
LIN7A	lin-7 homolog A (C. elegans)	NM_004664	2.63758e-05	-2.5035
C1RL	complement component 1, r subcomponent-like	NM_016546	1.25741e-05	-2.49661
GCHFR	GTP cyclohydrolase I feedback regulator	NM_005258	1.03371e-09	-2.49007
SOX6	SRY (sex determining region Y)-box 6	NM_001145811 /// NM_001145819 /// NM_017508 /// NM_033326	7.13851e-06	-2.49
PSG6	pregnancy specific beta-1-glycoprotein 6	NM_001031850 /// NM_002782	2.05463e-09	-2.4899
GPR56	G protein-coupled receptor 56	NM_001145770 /// NM_001145771 /// NM_001145772 /// NM_001145773 /// NM_001145774	7.70186e-05	-2.4867
TBX15	T-box 15	NM_152380	2.53406e-10	-2.48533
ITGBL1	Integrin, beta-like 1 (with EGF-like repeat domains)	NM_004791	1.02486e-12	-2.48219
FAM129A	family with sequence similarity 129, member A	NM_052966	2.38844e-08	-2.47999
SDC4	syndecan 4	NM_002999	3.88048e-07	-2.47903
ADD3	adducin 3 (gamma)	NM_001121 /// NM_016824 /// NM_019903	1.37408e-13	-2.47677
GSTM1	glutathione S-transferase mu 1	NM_000561 /// NM_146421	1.95888e-06	-2.47529
C5orf35	chromosome 5 open reading frame 35	NM_001171990 /// NM_153706	1.00641e-08	-2.47502
SALL2	sal-like 2 (Drosophila)	NM_005407	2.91109e-13	-2.47436
ZFP36L2	zinc finger protein 36, C3H type-like 2	NM_006887	9.90135e-09	-2.47342
ADD3	adducin 3 (gamma)	NM_001121 /// NM_016824 /// NM_019903	5.76157e-10	-2.47239
TCEA3	transcription elongation factor A (SII), 3	NM_003196	2.03623e-11	-2.47129
NDN	necdin homolog (mouse)	NM_002487	4.58002e-09	-2.47086
SYT13	synaptotagmin XIII	NM_020826	3.76168e-10	-2.46528
DDX3Y	DEAD (Asp-Glu-Ala-Asp) box polypeptide 3, Y-linked	NM_001122665 /// NM_004660	1.29904e-09	-2.46128
AFF3 /// MLL	AF4/FMR2 family, member 3 /// myeloid/lymphoid or mixed-lineage leukemia (tritho	NM_001025108 /// NM_002285 /// NM_005933	3.6343e-08	-2.45778
RPA1	replication protein A1, 70kDa	NM_002945	8.17037e-09	-2.45607
ZFHX4	zinc finger homeobox 4	NM_024721	9.82996e-12	-2.45484
ZNF785	zinc finger protein 785	NM_152458	1.67621e-06	-2.45435
CKB	creatine kinase, brain	NM_001823	1.86879e-11	-2.44423
GLI3	GLI family zinc finger 3	NM_000168	0.00026649	-2.44338
MIOS	missing oocyte, meiosis regulator, homolog (Drosophila)	NM_019005	1.9154e-05	-2.43848
C1R	complement component 1, r subcomponent	NM_001733	5.31644e-07	-2.43332
TLE4	transducin-like enhancer of split 4 (E(sp1) homolog, Drosophila)	NM_007005	4.12674e-09	-2.43222
EFEMP1	EGF-containing fibulin-like extracellular matrix protein 1	NM_001039348 /// NM_001039349 /// NM_004105	3.04709e-07	-2.4296
HOXA10	homeobox A10	NM_018951 /// NM_153715	7.49817e-11	-2.41794
FST	follistatin	NM_006350 /// NM_013409	3.45169e-08	-2.41493
TRAM2	translocation associated membrane protein 2	NM_012288	6.23087e-11	-2.41382
LOC644192	Hypothetical LOC644192	XR_040009 /// XR_040010 /// XR_040011	9.39482e-08	-2.40825
ISLR	immunoglobulin superfamily containing leucine-rich repeat	NM_005545 /// NM_201526	3.33381e-11	-2.40634
TOB1	transducer of ERBB2, 1	NM_005749	9.22465e-08	-2.40451
KLF5	Kruppel-like factor 5 (intestinal)	NM_001730	1.2741e-05	-2.40368
HOXA10	homeobox A10	NM_018951 /// NM_153715	3.06229e-09	-2.39888
HGF	hepatocyte growth factor (hepapoietin A; scatter factor)	NM_000601 /// NM_001010931 /// NM_001010932 /// NM_001010933 /// NM_001010934	3.60787e-09	-2.39779
GLIPR1	GLI pathogenesis-related 1	NM_006851	4.07533e-14	-2.39093
DCHS1	dachsous 1 (Drosophila)	NM_003737	2.6771e-10	-2.38904
PRDM1	PR domain containing 1, with ZNF domain	NM_001198 /// NM_182907	4.04951e-07	-2.38692
ZFHX4	zinc finger homeobox 4	NM_024721	3.954e-08	-2.38191
CCDC80	coiled-coil domain containing 80	NM_199511 /// NM_199512	1.57631e-09	-2.37628
SPHKAP	SPHK1 interactor, AKAP domain containing	NM_001142644 /// NM_030623	4.82335e-05	-2.37561
VASN	vasorin	NM_138440	1.39987e-11	-2.37558
EFHC1	EF-hand domain (C-terminal) containing 1	NM_001172420 /// NM_018100 /// NR_033327	0.000798344	-2.37458
CYorf15B	chromosome Y open reading frame 15B	NM_032576	8.40571e-11	-2.37334
TM7SF2	transmembrane 7 superfamily member 2	NM_003273	2.79702e-10	-2.36766
BBOX1	butyrobetaine (gamma), 2-oxoglutarate dioxygenase (gamma-butyrobetaine hydroxyla	NM_003986	0.000376759	-2.36753
GLIPR1	GLI pathogenesis-related 1	NM_006851	7.37798e-16	-2.36668
RIN2	Ras and Rab interactor 2	NM_018993	1.83086e-12	-2.36479
S100A3	S100 calcium binding protein A3	NM_002960	6.13009e-07	-2.36428
SPINK6	serine peptidase inhibitor, Kazal type 6	NM_205841	5.568e-06	-2.36139
PART1	prostate androgen-regulated transcript 1 (non-protein coding)	NR_024617 /// NR_028508 /// NR_028509	3.83963e-06	-2.35824
MDM4	Mdm4 p53 binding protein homolog (mouse)	NM_002393 /// NR_024171	8.18029e-09	-2.3562
GPHN	gephyrin	NM_001024218 /// NM_020806	1.21392e-06	-2.35358
DPYD	dihydropyrimidine dehydrogenase	NM_000110 /// NM_001160301	1.50777e-09	-2.3446
PSG3	pregnancy specific beta-1-glycoprotein 3	NM_021016	2.36476e-07	-2.34286
S100A2	S100 calcium binding protein A2	NM_005978	5.28768e-11	-2.33503
CA11	carbonic anhydrase XI	NM_001217	1.56561e-06	-2.3299
LOXL1	lysyl oxidase-like 1	NM_005576	5.86647e-12	-2.32985
SHANK2	SH3 and multiple ankyrin repeat domains 2	NM_012309 /// NM_133266	1.67075e-10	-2.32883
PLEKHA2	pleckstrin homology domain containing, family A (phosphoinositide binding specif	NM_021623	1.76659e-10	-2.32796
GCNT1	glucosaminyl (N-acetyl) transferase 1, core 2	NM_001097633 /// NM_001097634 /// NM_001097635 /// NM_001097636 /// NM_001490	1.17359e-08	-2.32742
CIRBP	cold inducible RNA binding protein	NM_001280 /// NR_023312 /// NR_023313	4.0643e-06	-2.32394
FBLN2	fibulin 2	NM_001004019 /// NM_001165035 /// NM_001998	6.91892e-06	-2.32337
RARRES1	retinoic acid receptor responder (tazarotene induced) 1	NM_002888 /// NM_206963	5.79708e-06	-2.32196
TNC	Tenascin C	NM_002160	1.76736e-08	-2.31981
TMEM119	transmembrane protein 119	NM_181724	3.62921e-11	-2.31148
C14orf139	chromosome 14 open reading frame 139	NR_026779	2.18857e-08	-2.31046
RGS14	regulator of G-protein signaling 14	NM_006480	4.26566e-09	-2.31022
SLIT3	slit homolog 3 (Drosophila)	NM_003062	2.7256e-06	-2.30961
CD99	CD99 molecule	NM_001122898 /// NM_002414	9.07829e-13	-2.30646
SHISA2	shisa homolog 2 (Xenopus laevis)	NM_001007538	4.11126e-05	-2.30111
BNC2	basonuclin 2	NM_017637	5.6345e-06	-2.30006
CA12	carbonic anhydrase XII	NM_001218 /// NM_206925	1.5276e-08	-2.29631
TNNT2	troponin T type 2 (cardiac)	NM_000364 /// NM_001001430 /// NM_001001431 /// NM_001001432	0.000222344	-2.28506
BNC2	basonuclin 2	NM_017637	1.28776e-05	-2.28357
DIRAS2	DIRAS family, GTP-binding RAS-like 2	NM_017594	4.19307e-05	-2.28201
GLT8D2	glycosyltransferase 8 domain containing 2	NM_031302	4.78845e-11	-2.28152
IFITM2	interferon induced transmembrane protein 2 (1-8D)	NM_006435	0.000136724	-2.26863
ASAM	adipocyte-specific adhesion molecule	NM_024769	6.15913e-06	-2.26487
LONP2	Lon peptidase 2, peroxisomal	NM_031490	6.14279e-07	-2.26414
EFNA5	ephrin-A5	NM_001962	0.000982036	-2.25848
CYBRD1	cytochrome b reductase 1	NM_001127383 /// NM_024843	3.41703e-11	-2.25241
LHX2	LIM homeobox 2	NM_004789	4.61627e-08	-2.25233
TENC1	tensin like C1 domain containing phosphatase (tensin 2)	NM_015319 /// NM_170754 /// NM_198316	6.95239e-08	-2.252
LOC100134259	similar to hCG1987718	NR_024452	5.61747e-10	-2.25188
SNHG9	small nucleolar RNA host gene 9 (non-protein coding)	NR_003142	2.87142e-05	-2.24988
OSBPL10	oxysterol binding protein-like 10	NM_001174060 /// NM_017784	4.80515e-09	-2.24372
KCNK1	potassium channel, subfamily K, member 1	NM_002245	4.51988e-05	-2.24286
PRRT2	proline-rich transmembrane protein 2	NM_145239	3.29672e-08	-2.24224
TBX2	T-box 2	NM_005994	3.24934e-08	-2.24047
CYP1B1	cytochrome P450, family 1, subfamily B, polypeptide 1	NM_000104	1.31613e-15	-2.23797
PCLO	piccolo (presynaptic cytomatrix protein)	NM_014510 /// NM_033026	1.5891e-07	-2.23428
SOX6	SRY (sex determining region Y)-box 6	NM_001145811 /// NM_001145819 /// NM_017508 /// NM_033326	4.87816e-07	-2.23251
KIAA1199	KIAA1199	NM_018689	5.64666e-14	-2.23198
NEFH	neurofilament, heavy polypeptide	NM_021076	3.81258e-09	-2.23164
CCDC80	coiled-coil domain containing 80	NM_199511 /// NM_199512	1.23573e-08	-2.22619
MARCKS	myristoylated alanine-rich protein kinase C substrate	NM_002356	6.30926e-08	-2.22303
GPR87	G protein-coupled receptor 87	NM_023915	1.31361e-07	-2.2223
FABP4	fatty acid binding protein 4, adipocyte	NM_001442	1.71392e-06	-2.21927
KCTD14	potassium channel tetramerisation domain containing 14	NM_023930	2.34571e-09	-2.21832
NOMO1 /// NOMO2 /// NOMO3	NODAL modulator 1 /// NODAL modulator 2 /// NODAL modulator 3	NM_001004060 /// NM_001004067 /// NM_014287 /// NM_173614	1.10448e-07	-2.21394
SYTL2	synaptotagmin-like 2	NM_001162951 /// NM_001162952 /// NM_001162953 /// NM_032379 /// NM_032943 /// N	1.59409e-05	-2.2129
FAM19A5	family with sequence similarity 19 (chemokine (C-C motif)-like), member A5	NM_001082967 /// NM_015381	1.4094e-11	-2.21097
HOXC6	homeobox C6	NM_004503 /// NM_153693	1.308e-09	-2.20779
DNM3	dynamin 3	NM_001136127 /// NM_015569	9.17807e-08	-2.20632
TLE4	transducin-like enhancer of split 4 (E(sp1) homolog, Drosophila)	NM_007005	2.65118e-07	-2.20541
PTCH1	patched homolog 1 (Drosophila)	NM_000264 /// NM_001083602 /// NM_001083603 /// NM_001083604 /// NM_001083605 //	1.19551e-13	-2.20458
IER5L	immediate early response 5-like	NM_203434	2.12672e-08	-2.19732
MAP2K6	mitogen-activated protein kinase kinase 6	NM_002758	5.16462e-10	-2.19624
TMEM100	transmembrane protein 100	NM_001099640 /// NM_018286	5.38577e-06	-2.19371
LOC150381	hypothetical LOC150381	NR_027034	2.08929e-12	-2.19248
LOC100131564	hypothetical protein LOC100131564	XR_078221 /// XR_078899 /// XR_079146	0.0015728	-2.19068
GABRA4	gamma-aminobutyric acid (GABA) A receptor, alpha 4	NM_000809	1.39578e-07	-2.18865
TMX4	thioredoxin-related transmembrane protein 4	NM_021156	6.72184e-09	-2.18775
LOC338620	hypothetical protein LOC338620	---	5.89116e-08	-2.18772
MIOS	missing oocyte, meiosis regulator, homolog (Drosophila)	NM_019005	0.000510166	-2.18399
LPAR1	lysophosphatidic acid receptor 1	NM_001401 /// NM_057159	3.11794e-11	-2.17912
ZXDA	zinc finger, X-linked, duplicated A	NM_007156	5.73909e-08	-2.17702
CARHSP1	calcium regulated heat stable protein 1, 24kDa	NM_001042476 /// NM_014316	2.92921e-09	-2.17495
KIAA1267 /// LOC100294337	KIAA1267 /// hypothetical protein LOC100294337	NM_015443 /// XM_002344063 /// XM_002344064 /// XM_002344065	7.7579e-06	-2.17372
SPTLC3	serine palmitoyltransferase, long chain base subunit 3	NM_018327	1.88337e-05	-2.17307
FAM129A	family with sequence similarity 129, member A	NM_052966	4.13302e-08	-2.17219
ITGB1BP1	integrin beta 1 binding protein 1	NM_004763 /// NM_022334	9.5659e-08	-2.17058
CARD10	caspase recruitment domain family, member 10	NM_014550	6.50336e-05	-2.17034
F2RL1	coagulation factor II (thrombin) receptor-like 1	NM_005242	3.85877e-07	-2.16987
LOC401093	hypothetical LOC401093	NR_027037 /// NR_027038	1.34224e-07	-2.16847
SOX6	SRY (sex determining region Y)-box 6	NM_001145811 /// NM_001145819 /// NM_017508 /// NM_033326	5.65403e-06	-2.16737
CCDC99	coiled-coil domain containing 99	NM_017785	1.25782e-09	-2.16694
PLK1S1	polo-like kinase 1 substrate 1	NM_001163022 /// NM_001163023 /// NM_018474	0.00082574	-2.16595
PRICKLE1	prickle homolog 1 (Drosophila)	NM_001144881 /// NM_001144882 /// NM_001144883 /// NM_153026	0.00391695	-2.16033
OCIAD2	OCIA domain containing 2	NM_001014446 /// NM_152398	1.46673e-08	-2.15893
KCTD14	potassium channel tetramerisation domain containing 14	NM_023930	1.87241e-09	-2.15529
HHLA3	HERV-H LTR-associating 3	NM_001031693 /// NM_001036645 /// NM_001036646 /// NR_027404	0.0302335	-2.15481
BMP4	bone morphogenetic protein 4	NM_001202 /// NM_130850 /// NM_130851	1.56049e-06	-2.14816
C10orf118	chromosome 10 open reading frame 118	NM_018017	3.51192e-06	-2.14815
ANK3	ankyrin 3, node of Ranvier (ankyrin G)	NM_001149 /// NM_020987	1.4212e-08	-2.14252
BIRC5	baculoviral IAP repeat-containing 5	NM_001012270 /// NM_001012271 /// NM_001168	1.27493e-06	-2.1397
PRKCA	protein kinase C, alpha	NM_002737	4.15478e-14	-2.13776
LTBP3	latent transforming growth factor beta binding protein 3	NM_001130144 /// NM_001164266 /// NM_021070	5.18218e-06	-2.13691
ADSSL1	adenylosuccinate synthase like 1	NM_152328 /// NM_199165	4.94493e-06	-2.13674
MBNL1	Muscleblind-like (Drosophila)	NM_021038 /// NM_207292 /// NM_207293 /// NM_207294 /// NM_207295 /// NM_207296	1.88735e-06	-2.13611
CRIP1	cysteine-rich protein 1 (intestinal)	NM_001311	1.45083e-08	-2.13585
BCL2L11	BCL2-like 11 (apoptosis facilitator)	NM_006538 /// NM_138621 /// NM_207002	5.00441e-07	-2.13359
PSD3	pleckstrin and Sec7 domain containing 3	NM_015310 /// NM_206909	9.6958e-06	-2.12882
FAM19A5	family with sequence similarity 19 (chemokine (C-C motif)-like), member A5	NM_001082967 /// NM_015381	2.88554e-11	-2.12793
MUT	methylmalonyl CoA mutase	NM_000255	7.19635e-07	-2.12569
COL6A2	collagen, type VI, alpha 2	NM_001849 /// NM_058174 /// NM_058175	1.14311e-10	-2.12404
FSTL5	follistatin-like 5	NM_001128427 /// NM_001128428 /// NM_020116	0.000800784	-2.12171
EFEMP1	EGF-containing fibulin-like extracellular matrix protein 1	NM_001039348 /// NM_001039349 /// NM_004105	8.16582e-08	-2.12154
CSGALNACT1	chondroitin sulfate N-acetylgalactosaminyltransferase 1	NM_001130518 /// NM_018371 /// NR_024040	1.07236e-11	-2.12083
MAGEL2	MAGE-like 2	NM_019066	7.13101e-12	-2.12062
CDKN1B	cyclin-dependent kinase inhibitor 1B (p27, Kip1)	NM_004064	1.61211e-08	-2.12047
MAB21L2	mab-21-like 2 (C. elegans)	NM_006439	4.55009e-08	-2.12039
ISYNA1	inositol-3-phosphate synthase 1	NM_001170938 /// NM_001170939 /// NM_016368	4.10615e-07	-2.11995
HMGB2	high-mobility group box 2	NM_001130688 /// NM_001130689 /// NM_002129	4.15356e-09	-2.11861
MYPN	myopalladin	NM_032578	0.000275031	-2.11798
GLIPR1	GLI pathogenesis-related 1	NM_006851	5.78267e-17	-2.11621
PLEKHA2	pleckstrin homology domain containing, family A (phosphoinositide binding specif	NM_021623	6.7795e-08	-2.10413
ID2	inhibitor of DNA binding 2, dominant negative helix-loop-helix protein	NM_002166	1.71155e-08	-2.1033
TRPS1	trichorhinophalangeal syndrome I	NM_014112	1.44236e-08	-2.10052
CDC25B	cell division cycle 25 homolog B (S. pombe)	NM_004358 /// NM_021872 /// NM_021873	2.59573e-09	-2.10016
LDB2	LIM domain binding 2	NM_001130834 /// NM_001290	1.09281e-08	-2.09896
CRISPLD2	cysteine-rich secretory protein LCCL domain containing 2	NM_031476	1.16692e-11	-2.09594
CCBE1	collagen and calcium binding EGF domains 1	NM_133459	1.1475e-07	-2.09576
N4BP2L2	NEDD4 binding protein 2-like 2	NM_014887 /// NM_033111	6.56929e-06	-2.09502
FAM85A	family with sequence similarity 85, member A	---	3.1042e-05	-2.093
IFI35	interferon-induced protein 35	NM_005533	1.34276e-07	-2.09282
LOC400043	hypothetical LOC400043	NR_026656	1.50431e-10	-2.08925
ATP6V1G2	ATPase, H+ transporting, lysosomal 13kDa, V1 subunit G2	NM_130463 /// NM_138282	5.34012e-06	-2.08864
MET	met proto-oncogene (hepatocyte growth factor receptor)	NM_000245 /// NM_001127500	2.721e-06	-2.08607
EHD2	EH-domain containing 2	NM_014601	5.60904e-08	-2.08373
GLI3	GLI family zinc finger 3	NM_000168	8.53712e-06	-2.08186
STON1	stonin 1	NM_006873	0.00018786	-2.08186
KCNE4	potassium voltage-gated channel, Isk-related family, member 4	NM_080671	2.02367e-05	-2.07751
SIX4	SIX homeobox 4	NM_017420	7.83715e-08	-2.07691
ZNF248	zinc finger protein 248	NM_021045	9.25652e-09	-2.07615
MGC16121 /// MIR503	hypothetical protein MGC16121 /// microRNA 503	NR_024607 /// NR_030228	2.34953e-06	-2.07419
EFHC1	EF-hand domain (C-terminal) containing 1	NM_001172420 /// NM_018100 /// NR_033327	0.000396987	-2.07252
EFCAB2	EF-hand calcium binding domain 2	NM_001143943 /// NM_032328 /// NR_026586 /// NR_026587 /// NR_026588	1.38474e-07	-2.07218
NES	nestin	NM_006617	2.59445e-07	-2.07183
GLT8D2	glycosyltransferase 8 domain containing 2	NM_031302	7.20893e-11	-2.0713
AHNAK	AHNAK nucleoprotein	NM_001620 /// NM_024060	1.37792e-13	-2.0696
TEAD4	TEA domain family member 4	NM_003213 /// NM_201441 /// NM_201443	2.0418e-07	-2.06422
TNFAIP8	tumor necrosis factor, alpha-induced protein 8	NM_001077654 /// NM_014350	0.00774887	-2.06323
TNFAIP8	tumor necrosis factor, alpha-induced protein 8	NM_001077654 /// NM_014350	5.73333e-05	-2.06231
HOXA5	homeobox A5	NM_019102	6.37034e-09	-2.06147
DKK1	dickkopf homolog 1 (Xenopus laevis)	NM_012242	4.48211e-11	-2.06122
CCDC8	coiled-coil domain containing 8	NM_032040	7.82379e-05	-2.05734
GPRASP1	G protein-coupled receptor associated sorting protein 1	NM_001099410 /// NM_001099411 /// NM_001184727 /// NM_014710	1.53311e-06	-2.05577
KIAA1267 /// LOC100294337	KIAA1267 /// hypothetical protein LOC100294337	NM_015443 /// XM_002344063 /// XM_002344064 /// XM_002344065	9.49534e-05	-2.05377
TGFB1	transforming growth factor, beta 1	NM_000660	1.60283e-06	-2.05233
DLX2	distal-less homeobox 2	NM_004405	5.38367e-09	-2.05208
MPP7	membrane protein, palmitoylated 7 (MAGUK p55 subfamily member 7)	NM_173496	1.68214e-05	-2.04995
FKBP7	FK506 binding protein 7	NM_001135212 /// NM_181342	4.8678e-14	-2.04924
BACE2	beta-site APP-cleaving enzyme 2	NM_012105 /// NM_138991 /// NM_138992	3.01112e-11	-2.04805
MFGE8	milk fat globule-EGF factor 8 protein	NM_001114614 /// NM_005928	0.00148164	-2.04684
SOBP	sine oculis binding protein homolog (Drosophila)	NM_018013	1.42766e-06	-2.04633
EPB41L4B	erythrocyte membrane protein band 4.1 like 4B	NM_018424 /// NM_019114	1.51536e-11	-2.04623
TIMP1	TIMP metallopeptidase inhibitor 1	NM_003254	3.66996e-11	-2.04442
MRAP2	melanocortin 2 receptor accessory protein 2	NM_138409	8.13383e-10	-2.04102
LYPD1	LY6/PLAUR domain containing 1	NM_001077427 /// NM_144586	5.59549e-06	-2.03958
EML1	echinoderm microtubule associated protein like 1	NM_001008707 /// NM_004434	0.000189455	-2.03884
LOC653602	hypothetical LOC653602	XR_041664 /// XR_041665 /// XR_041666	3.06443e-05	-2.03881
MYST4	MYST histone acetyltransferase (monocytic leukemia) 4	NM_012330	9.49054e-09	-2.03845
PLK1S1	polo-like kinase 1 substrate 1	NM_001163022 /// NM_001163023 /// NM_018474	3.59637e-05	-2.03821
PEX6	peroxisomal biogenesis factor 6	NM_000287	5.95414e-06	-2.03765
TOM1L1	target of myb1 (chicken)-like 1	NM_005486	2.36949e-05	-2.03598
GOPC	Golgi-associated PDZ and coiled-coil motif containing	NM_001017408 /// NM_020399	3.41566e-06	-2.03422
CAMK1D	calcium/calmodulin-dependent protein kinase ID	NM_020397 /// NM_153498	0.0019426	-2.03373
PSG6	pregnancy specific beta-1-glycoprotein 6	NM_001031850 /// NM_002782	2.17165e-08	-2.03365
USP51	ubiquitin specific peptidase 51	NM_201286	1.80068e-10	-2.03341
LOC440173	hypothetical LOC440173	NR_027471	1.20338e-05	-2.03334
PRKCDBP	protein kinase C, delta binding protein	NM_145040	3.03769e-14	-2.03228
LARP1B	La ribonucleoprotein domain family, member 1B	NM_018078 /// NM_032239 /// NM_178043	7.51124e-06	-2.03086
BSG	basigin (Ok blood group)	NM_001728 /// NM_198589 /// NM_198591	8.4535e-08	-2.02947
CBX3	Chromobox homolog 3 (HP1 gamma homolog, Drosophila)	NM_007276 /// NM_016587	3.25102e-05	-2.02813
NFIB	nuclear factor I/B	NM_005596	1.21753e-07	-2.02755
NEFH	neurofilament, heavy polypeptide	NM_021076	1.38377e-07	-2.02686
CEBPD	CCAAT/enhancer binding protein (C/EBP), delta	NM_005195	5.77209e-10	-2.0263
CTNNAL1	catenin (cadherin-associated protein), alpha-like 1	NM_003798	1.14859e-07	-2.02387
KCNH2	potassium voltage-gated channel, subfamily H (eag-related), member 2	NM_000238 /// NM_172056 /// NM_172057	1.03758e-08	-2.02111
SNCAIP	synuclein, alpha interacting protein	NM_005460	0.00381091	-2.01948
RTN4	reticulon 4	NM_007008 /// NM_020532 /// NM_153828 /// NM_207520 /// NM_207521	0.000481108	-2.01889
COL6A1	collagen, type VI, alpha 1	NM_001848	3.55727e-08	-2.01853
TRPS1	trichorhinophalangeal syndrome I	NM_014112	8.49529e-12	-2.01533
DDX17	DEAD (Asp-Glu-Ala-Asp) box polypeptide 17	NM_001098504 /// NM_001098505 /// NM_006386 /// NM_030881	2.6891e-05	-2.01482
C21orf57	chromosome 21 open reading frame 57	NM_001006114 /// NM_058181	7.13518e-07	-2.01426
EML1	echinoderm microtubule associated protein like 1	NM_001008707 /// NM_004434	1.13072e-06	-2.01408
TIAM2	T-cell lymphoma invasion and metastasis 2	NM_001010927 /// NM_012454	0.000940974	-2.01402
KRT8	keratin 8	NM_002273	5.97314e-08	-2.01162
PEX6	peroxisomal biogenesis factor 6	NM_000287	5.3009e-05	-2.01094
LOC144571	hypothetical protein LOC144571	NR_026971	4.58705e-05	-2.00737
NEK11	NIMA (never in mitosis gene a)- related kinase 11	NM_001146003 /// NM_024800 /// NM_145910	2.0894e-05	-2.00523
KCNK1	potassium channel, subfamily K, member 1	NM_002245	1.56404e-05	-2.00464
Genes overexpressed in 5-AZA treated hESC-MPs compared to hESC-MPs
Gene Symbol	Gene Title	RefSeq Transcript ID	p-value	Fold-Change
TMEM159	transmembrane protein 159	NM_020422	1.82828e-06	2.00117
SPON2	spondin 2, extracellular matrix protein	NM_001128325 /// NM_012445	6.63753e-06	2.00149
POMP	proteasome maturation protein	NM_015932	8.72067e-08	2.00268
CCDC126	coiled-coil domain containing 126	NM_138771	7.61448e-08	2.00351
C1orf106	chromosome 1 open reading frame 106	NM_001142569 /// NM_018265	2.38189e-10	2.00429
LRRC33	leucine rich repeat containing 33	NM_198565	0.0492414	2.00633
RNF14	ring finger protein 14	NM_004290 /// NM_183398 /// NM_183399 /// NM_183400 /// NM_183401	1.53161e-07	2.00687
FMN1	formin 1	NM_001103184	6.87596e-06	2.00688
TFPI	tissue factor pathway inhibitor (lipoprotein-associated coagulation inhibitor)	NM_001032281 /// NM_006287	5.21784e-09	2.0078
SLC2A3	solute carrier family 2 (facilitated glucose transporter), member 3	NM_006931	2.30884e-07	2.00816
ANXA1	Annexin A1	NM_000700	2.09296e-12	2.00831
LOC642236	similar to FRG1 protein (FSHD region gene 1 protein)	XR_041085 /// XR_079063 /// XR_079309	1.75407e-06	2.00851
2012-09-11	septin 11	NM_018243	3.40881e-06	2.00865
SPAG1	sperm associated antigen 1	NM_003114 /// NM_172218	2.1405e-06	2.00934
CABYR	calcium binding tyrosine-(Y)-phosphorylation regulated	NM_012189 /// NM_138643 /// NM_138644 /// NM_153768 /// NM_153769 /// NM_153770	8.48055e-06	2.00952
PKNOX1	PBX/knotted 1 homeobox 1	NM_004571	5.86806e-08	2.01053
CACNA2D3	calcium channel, voltage-dependent, alpha 2/delta subunit 3	NM_018398	0.0023125	2.01119
SLC15A4	solute carrier family 15, member 4	NM_145648	8.32081e-08	2.01219
NAP1L5	nucleosome assembly protein 1-like 5	NM_153757	6.96126e-11	2.01232
ATP6V1H	ATPase, H+ transporting, lysosomal 50/57kDa, V1 subunit H	NM_015941 /// NM_213619 /// NM_213620	2.69738e-06	2.0129
MPV17L2	MPV17 mitochondrial membrane protein-like 2	NM_032683	2.45287e-08	2.0147
TMEM47	transmembrane protein 47	NM_031442	8.57243e-06	2.01547
SDC1	syndecan 1	NM_001006946 /// NM_002997	0.000106333	2.01651
GCA	grancalcin, EF-hand calcium binding protein	NM_012198	5.1071e-08	2.01687
HOXB7	homeobox B7	NM_004502	2.3872e-08	2.01854
SLC31A2	solute carrier family 31 (copper transporters), member 2	NM_001860	5.37474e-10	2.01904
DUSP6	dual specificity phosphatase 6	NM_001946 /// NM_022652	4.87098e-09	2.01984
CAMK2N1	calcium/calmodulin-dependent protein kinase II inhibitor 1	NM_018584	0.00432287	2.02089
FAS	Fas (TNF receptor superfamily, member 6)	NM_000043 /// NM_152871 /// NM_152872 /// NM_152873 /// NM_152874 /// NM_152875	4.81003e-09	2.0209
HIST1H2BC	histone cluster 1, H2bc	NM_003526	4.78905e-06	2.02095
ABL2	v-abl Abelson murine leukemia viral oncogene homolog 2 (arg, Abelson-related gen	NM_001100108 /// NM_001136000 /// NM_001136001 /// NM_001168236 /// NM_001168237	9.55199e-06	2.02105
AIG1	androgen-induced 1	NM_016108	1.85274e-09	2.02229
LY6K	lymphocyte antigen 6 complex, locus K	NM_001160354 /// NM_001160355 /// NM_017527	2.06513e-10	2.0226
CCND1	cyclin D1	NM_053056	1.82414e-05	2.02284
TMOD2	tropomodulin 2 (neuronal)	NM_001142885 /// NM_014548	1.19079e-09	2.02534
CABYR	calcium binding tyrosine-(Y)-phosphorylation regulated	NM_012189 /// NM_138643 /// NM_138644 /// NM_153768 /// NM_153769 /// NM_153770	9.34377e-06	2.02664
TNFRSF10D	tumor necrosis factor receptor superfamily, member 10d, decoy with truncated dea	NM_003840	2.98202e-06	2.0276
CCNE1	cyclin E1	NM_001238 /// NM_057182	8.85902e-13	2.02792
FAM190B	family with sequence similarity 190, member B	NM_018999	3.18842e-08	2.02793
CDK10	cyclin-dependent kinase 10	NM_001098533 /// NM_001160367 /// NM_052987 /// NM_052988 /// NR_027702 /// NR_0	5.75457e-06	2.02898
ITPR1	inositol 1,4,5-triphosphate receptor, type 1	NM_001099952 /// NM_001168272 /// NM_002222	1.40418e-05	2.02923
TMEM132A	transmembrane protein 132A	NM_017870 /// NM_178031	1.20106e-05	2.03048
MMADHC	methylmalonic aciduria (cobalamin deficiency) cblD type, with homocystinuria	NM_015702	2.43151e-08	2.03125
MLLT11	myeloid/lymphoid or mixed-lineage leukemia (trithorax homolog, Drosophila); tran	NM_006818	1.32597e-10	2.03154
SNAI2	snail homolog 2 (Drosophila)	NM_003068	4.67288e-16	2.0322
C18orf1	chromosome 18 open reading frame 1	NM_001003674 /// NM_001003675 /// NM_004338 /// NM_181481 /// NM_181482 /// NM_1	8.58983e-08	2.03338
ZFP42	zinc finger protein 42 homolog (mouse)	NM_174900	7.68796e-07	2.03351
SESN2	sestrin 2	NM_031459	8.85215e-05	2.03409
VPS37A	vacuolar protein sorting 37 homolog A (S. cerevisiae)	NM_001145152 /// NM_152415	1.01964e-07	2.03478
DNAJB4	DnaJ (Hsp40) homolog, subfamily B, member 4	NM_007034	2.86149e-10	2.03509
C12orf5	chromosome 12 open reading frame 5	NM_020375	2.75952e-05	2.03616
RGNEF	190 kDa guanine nucleotide exchange factor	NM_001080479 /// NM_001177693	1.02671e-09	2.03712
STK38L	serine/threonine kinase 38 like	NM_015000	0.0208109	2.03778
SLC11A2	solute carrier family 11 (proton-coupled divalent metal ion transporters), membe	NM_000617 /// NM_001174125 /// NM_001174126 /// NM_001174127 /// NM_001174128 //	3.47488e-09	2.03841
EPB41L3	erythrocyte membrane protein band 4.1-like 3	NM_012307	4.24783e-12	2.03853
STARD4	StAR-related lipid transfer (START) domain containing 4	NM_139164	2.62545e-06	2.03953
CDO1	cysteine dioxygenase, type I	NM_001801	6.82282e-10	2.04206
AGMAT	agmatine ureohydrolase (agmatinase)	NM_024758	9.40445e-06	2.04361
MECOM	MDS1 and EVI1 complex locus	NM_001105077 /// NM_001105078 /// NM_001163999 /// NM_001164000 /// NM_004991 //	4.13417e-08	2.04391
HLA-F	major histocompatibility complex, class I, F	NM_001098478 /// NM_001098479 /// NM_018950	1.58289e-08	2.04424
CDK6	cyclin-dependent kinase 6	NM_001145306 /// NM_001259	8.65455e-07	2.04894
PCDHA1 /// PCDHA10 /// PCDHA11 /// PCDHA12 /// PCDHA13 /// PCDHA2 /// PCDHA3 /// PCDHA4 /// PCDHA5 /// PCDHA6 /// PCDHA7 /// PCDHA8 /// PCDHA9 /// PCDHAC1 /// PCDHAC2	protocadherin alpha 1 /// protocadherin alpha 10 /// protocadherin alpha 11 ///	NM_014005 /// NM_018898 /// NM_018899 /// NM_018900 /// NM_018901 /// NM_018902	1.96977e-10	2.04905
RRAD	Ras-related associated with diabetes	NM_001128850 /// NM_004165	0.00924005	2.04969
NT5E	5'-nucleotidase, ecto (CD73)	NM_002526	1.44709e-12	2.05073
NCOA7	nuclear receptor coactivator 7	NM_001122842 /// NM_181782	4.02848e-08	2.05364
C10orf58	chromosome 10 open reading frame 58	NM_032333 /// NR_024572	2.39322e-11	2.05703
IGFBP5	insulin-like growth factor binding protein 5	NM_000599	4.4284e-09	2.05787
TRPC4	transient receptor potential cation channel, subfamily C, member 4	NM_001135955 /// NM_001135956 /// NM_001135957 /// NM_001135958 /// NM_003306 //	1.8907e-05	2.05904
GNA13	guanine nucleotide binding protein (G protein), alpha 13	NM_006572	1.01615e-06	2.05931
VEPH1	ventricular zone expressed PH domain homolog 1 (zebrafish)	NM_001167911 /// NM_001167912 /// NM_001167915 /// NM_001167916 /// NM_001167917	6.93823e-08	2.06095
CHD7	chromodomain helicase DNA binding protein 7	NM_017780	1.60322e-08	2.06184
HSPB8	heat shock 22kDa protein 8	NM_014365	1.75577e-10	2.06188
C1orf31	chromosome 1 open reading frame 31	NM_001012985	1.10587e-05	2.06521
CCDC50	coiled-coil domain containing 50	NM_174908 /// NM_178335	1.83823e-08	2.06909
SNRPN	small nuclear ribonucleoprotein polypeptide N	NM_003097 /// NM_022805 /// NM_022806 /// NM_022807 /// NM_022808	1.9615e-10	2.06917
SH3BGRL2	SH3 domain binding glutamic acid-rich protein like 2	NM_031469	4.95247e-05	2.06953
PION	pigeon homolog (Drosophila)	NM_017439	3.3699e-08	2.07319
RP2	retinitis pigmentosa 2 (X-linked recessive)	NM_006915	9.57353e-06	2.07394
BVES	blood vessel epicardial substance	NM_007073 /// NM_147147	1.52597e-05	2.07462
FAM26E	family with sequence similarity 26, member E	NM_153711	1.0255e-10	2.07528
TRIM14	tripartite motif-containing 14	NM_014788 /// NM_033219 /// NM_033220 /// NM_033221	2.15495e-12	2.07704
ATL1	atlastin GTPase 1	NM_001127713 /// NM_015915 /// NM_181598	3.53767e-07	2.07937
BHLHE41	basic helix-loop-helix family, member e41	NM_030762	7.29229e-06	2.07953
FAS	Fas (TNF receptor superfamily, member 6)	NM_000043 /// NM_152871 /// NM_152872 /// NM_152873 /// NM_152874 /// NM_152875	7.87696e-11	2.08173
WNT5A	wingless-type MMTV integration site family, member 5A	NM_003392	2.52089e-15	2.082
ATP6V1C1	ATPase, H+ transporting, lysosomal 42kDa, V1 subunit C1	NM_001695	1.37057e-06	2.08285
SP110	SP110 nuclear body protein	NM_004509 /// NM_004510 /// NM_080424	2.52706e-09	2.08335
ECHDC3	enoyl CoA hydratase domain containing 3	NM_024693	4.06471e-08	2.08421
OSBPL3	oxysterol binding protein-like 3	NM_015550 /// NM_145320 /// NM_145321 /// NM_145322	2.40095e-05	2.08449
OPTN	optineurin	NM_001008211 /// NM_001008212 /// NM_001008213 /// NM_021980	2.80984e-11	2.08625
AKAP12	A kinase (PRKA) anchor protein 12	NM_005100 /// NM_144497	3.30913e-05	2.08838
SOAT1	sterol O-acyltransferase 1	NM_003101	1.16606e-09	2.08868
ALPK3	alpha-kinase 3	NM_020778	1.81618e-06	2.08898
AKAP2 /// PALM2-AKAP2	A kinase (PRKA) anchor protein 2 /// PALM2-AKAP2 readthrough	NM_001004065 /// NM_001136562 /// NM_007203 /// NM_147150	4.14875e-07	2.08929
TMEM192 /// ZNF320	transmembrane protein 192 /// zinc finger protein 320	NM_001100389 /// NM_207333	1.13703e-07	2.09002
GGCT	gamma-glutamylcyclotransferase	NM_024051	1.86417e-09	2.09092
SHROOM3	shroom family member 3	NM_020859	0.000967098	2.09177
ABL2	v-abl Abelson murine leukemia viral oncogene homolog 2 (arg, Abelson-related gen	NM_001100108 /// NM_001136000 /// NM_001136001 /// NM_001168236 /// NM_001168237	3.78459e-07	2.09468
CD58	CD58 molecule	NM_001144822 /// NM_001779 /// NR_026665	1.78407e-06	2.09954
DNAJA4	DnaJ (Hsp40) homolog, subfamily A, member 4	NM_001130182 /// NM_001130183 /// NM_018602	2.94573e-06	2.10258
SYT11	synaptotagmin XI	NM_152280	1.52634e-07	2.10405
SLC2A14 /// SLC2A3	solute carrier family 2 (facilitated glucose transporter), member 14 /// solute	NM_006931 /// NM_153449	1.4212e-06	2.10407
UBASH3B	ubiquitin associated and SH3 domain containing B	NM_032873	1.24875e-06	2.10499
SMURF1	SMAD specific E3 ubiquitin protein ligase 1	NM_020429 /// NM_181349	1.35933e-06	2.1066
NEGR1	neuronal growth regulator 1	NM_173808	3.87731e-08	2.10671
ARHGEF9	Cdc42 guanine nucleotide exchange factor (GEF) 9	NM_001173479 /// NM_001173480 /// NM_015185	1.62628e-05	2.10698
OAZ3	ornithine decarboxylase antizyme 3	NM_001134939 /// NM_016178	3.82232e-09	2.10788
PTGR1	prostaglandin reductase 1	NM_001146108 /// NM_001146109 /// NM_012212	3.07544e-11	2.10851
ARL17A	ADP-ribosylation factor-like 17A	NM_001113738 /// NM_016632	3.72887e-05	2.10853
PTPLA	protein tyrosine phosphatase-like (proline instead of catalytic arginine), membe	NM_014241	0.000131262	2.11056
SFTA1P	surfactant associated 1 (pseudogene)	NR_027082	0.00186243	2.11198
PLN	phospholamban	NM_002667	0.00893152	2.11312
ITPR2	inositol 1,4,5-triphosphate receptor, type 2	NM_002223	0.000680115	2.11381
RPS27L	ribosomal protein S27-like	NM_015920	7.16545e-10	2.114
GABBR2	gamma-aminobutyric acid (GABA) B receptor, 2	NM_005458	1.65674e-05	2.11529
C1orf107	chromosome 1 open reading frame 107	NM_014388	2.42768e-06	2.11565
AFF1	AF4/FMR2 family, member 1	NM_001166693 /// NM_005935	3.52349e-05	2.11578
ITPR1	inositol 1,4,5-triphosphate receptor, type 1	NM_001099952 /// NM_001168272 /// NM_002222	4.54838e-06	2.11624
EHHADH	enoyl-CoA, hydratase/3-hydroxyacyl CoA dehydrogenase	NM_001166415 /// NM_001966	0.00104709	2.117
ELOVL2	elongation of very long chain fatty acids (FEN1/Elo2, SUR4/Elo3, yeast)-like 2	NM_017770	0.00299565	2.11795
ETNK1	ethanolamine kinase 1	NM_001039481 /// NM_018638	2.59407e-08	2.11885
NOP16	NOP16 nucleolar protein homolog (yeast)	NM_016391	2.14768e-08	2.11937
IFI44L	interferon-induced protein 44-like	NM_006820	5.16683e-08	2.11977
ATP6V1C1	ATPase, H+ transporting, lysosomal 42kDa, V1 subunit C1	NM_001695	2.98528e-07	2.12055
TMEM47	transmembrane protein 47	NM_031442	8.59846e-06	2.12091
RHOJ	ras homolog gene family, member J	NM_020663	1.01283e-10	2.12112
TRIM37	tripartite motif-containing 37	NM_001005207 /// NM_015294	2.42173e-06	2.12175
DUSP1	dual specificity phosphatase 1	NM_004417	2.07926e-05	2.12481
NEDD4L	neural precursor cell expressed, developmentally down-regulated 4-like	NM_001144964 /// NM_001144965 /// NM_001144966 /// NM_001144967 /// NM_001144968	6.2909e-09	2.1257
SLC11A2	solute carrier family 11 (proton-coupled divalent metal ion transporters), membe	NM_000617 /// NM_001174125 /// NM_001174126 /// NM_001174127 /// NM_001174128 //	7.89931e-08	2.12616
PDGFA	platelet-derived growth factor alpha polypeptide	NM_002607 /// NM_033023	3.5237e-06	2.12644
EPB41L3	erythrocyte membrane protein band 4.1-like 3	NM_012307	1.276e-10	2.12779
PRKX	protein kinase, X-linked	NM_005044	1.22024e-08	2.12891
SRPX2	sushi-repeat-containing protein, X-linked 2	NM_014467	1.18431e-11	2.13147
SLC35F5	solute carrier family 35, member F5	NM_025181	3.20208e-06	2.13151
ETNK1	ethanolamine kinase 1	NM_001039481 /// NM_018638	4.70959e-09	2.13299
SLC15A4	solute carrier family 15, member 4	NM_145648	1.74088e-08	2.13304
LOC728613 /// PDCD6	programmed cell death 6 pseudogene /// programmed cell death 6	NM_013232 /// NR_003713	2.73693e-09	2.13364
SAMD4A	sterile alpha motif domain containing 4A	NM_001161576 /// NM_001161577 /// NM_015589	7.54865e-07	2.13439
PCDHA1 /// PCDHA10 /// PCDHA11 /// PCDHA12 /// PCDHA13 /// PCDHA2 /// PCDHA3 /// PCDHA4 /// PCDHA5 /// PCDHA6 /// PCDHA7 /// PCDHA8 /// PCDHA9 /// PCDHAC1 /// PCDHAC2	protocadherin alpha 1 /// protocadherin alpha 10 /// protocadherin alpha 11 ///	NM_014005 /// NM_018898 /// NM_018899 /// NM_018900 /// NM_018901 /// NM_018902	7.49239e-10	2.13531
SLC35D1	solute carrier family 35 (UDP-glucuronic acid/UDP-N-acetylgalactosamine dual tra	NM_015139	1.24188e-06	2.13597
CYBA	cytochrome b-245, alpha polypeptide	NM_000101	3.66713e-06	2.13673
RHOJ	ras homolog gene family, member J	NM_020663	1.6445e-08	2.13703
LPP	LIM domain containing preferred translocation partner in lipoma	NM_001167671 /// NM_001167672 /// NM_005578	3.02783e-05	2.13791
ASCC3	activating signal cointegrator 1 complex subunit 3	NM_006828 /// NM_022091	2.67103e-06	2.13965
ZNF667	zinc finger protein 667	NM_022103 /// NR_030740	0.000186425	2.14131
HSPH1	heat shock 105kDa/110kDa protein 1	NM_006644	7.31781e-05	2.14577
MNS1	meiosis-specific nuclear structural 1	NM_018365	1.24716e-07	2.14616
H2AFJ	H2A histone family, member J	NM_177925 /// NR_027716	6.67429e-09	2.14819
S100A6	S100 calcium binding protein A6	NM_014624	3.98721e-10	2.14914
CCT5	chaperonin containing TCP1, subunit 5 (epsilon)	NM_012073	2.14251e-05	2.14998
EPHB1	EPH receptor B1	NM_004441	0.0139273	2.15009
CTSZ	cathepsin Z	NM_001336	1.15946e-08	2.15037
MRPL35	mitochondrial ribosomal protein L35	NM_016622 /// NM_145644	1.62999e-07	2.15153
HIST2H2BE	histone cluster 2, H2be	NM_003528	3.38012e-06	2.15434
KYNU	kynureninase (L-kynurenine hydrolase)	NM_001032998 /// NM_003937	0.0107164	2.15588
COL7A1	collagen, type VII, alpha 1	NM_000094	6.49058e-07	2.15704
TNFRSF10B	tumor necrosis factor receptor superfamily, member 10b	NM_003842 /// NM_147187 /// NR_027140	2.73825e-08	2.15806
CPE	carboxypeptidase E	NM_001873	8.44469e-09	2.16076
VDR	vitamin D (1,25- dihydroxyvitamin D3) receptor	NM_000376 /// NM_001017535	1.66766e-08	2.16147
JAM2	junctional adhesion molecule 2	NM_021219	6.27435e-08	2.16275
ETFA	electron-transfer-flavoprotein, alpha polypeptide	NM_000126 /// NM_001127716	2.41669e-09	2.16322
OPTN	optineurin	NM_001008211 /// NM_001008212 /// NM_001008213 /// NM_021980	1.11293e-08	2.16565
TNFSF4	tumor necrosis factor (ligand) superfamily, member 4	NM_003326	5.36737e-06	2.16573
NBN	nibrin	NM_002485	2.42426e-07	2.16618
WNT16	wingless-type MMTV integration site family, member 16	NM_016087 /// NM_057168	1.84749e-08	2.1669
UBASH3B	ubiquitin associated and SH3 domain containing B	NM_032873	5.90942e-12	2.16694
SLC25A13	solute carrier family 25, member 13 (citrin)	NM_001160210 /// NM_014251 /// NR_027662	6.81107e-07	2.16776
VEPH1	ventricular zone expressed PH domain homolog 1 (zebrafish)	NM_001167911 /// NM_001167912 /// NM_001167915 /// NM_001167916 /// NM_001167917	8.47965e-05	2.16956
MGST1	microsomal glutathione S-transferase 1	NM_020300 /// NM_145764 /// NM_145791 /// NM_145792	1.55576e-06	2.17033
RPS6	ribosomal protein S6	NM_001010	1.81413e-07	2.1707
C1QTNF5 /// MFRP	C1q and tumor necrosis factor related protein 5 /// membrane frizzled-related pr	NM_015645 /// NM_031433	8.2775e-05	2.17324
HAUS6	HAUS augmin-like complex, subunit 6	NM_017645	2.60073e-06	2.17469
ZBTB38	zinc finger and BTB domain containing 38	NM_001080412	4.37509e-07	2.17606
SLC33A1	solute carrier family 33 (acetyl-CoA transporter), member 1	NM_004733	6.10882e-07	2.17644
IL11	interleukin 11	NM_000641	4.15805e-08	2.17683
DNAJC3	DnaJ (Hsp40) homolog, subfamily C, member 3	NM_006260	0.000218515	2.17802
RAP1GAP2	RAP1 GTPase activating protein 2	NM_001100398 /// NM_015085	5.06331e-10	2.17874
RGMB	RGM domain family, member B	NM_001012761	4.0436e-12	2.17975
FLJ35024	hypothetical LOC401491	NR_015375	0.000194522	2.17987
PAG1	phosphoprotein associated with glycosphingolipid microdomains 1	NM_018440	5.7996e-06	2.1801
TSPAN12	tetraspanin 12	NM_012338	2.75754e-09	2.1833
CCDC147	coiled-coil domain containing 147	NM_001008723	2.83871e-06	2.18427
ATP6V1B2	ATPase, H+ transporting, lysosomal 56/58kDa, V1 subunit B2	NM_001693	1.14648e-06	2.18448
SLC2A14 /// SLC2A3	solute carrier family 2 (facilitated glucose transporter), member 14 /// solute	NM_006931 /// NM_153449	7.66407e-09	2.1849
HIST1H4H	histone cluster 1, H4h	NM_003543	0.00032056	2.18732
KLHL5	kelch-like 5 (Drosophila)	NM_001007075 /// NM_001171654 /// NM_015990 /// NM_199039	0.000269658	2.18763
DKK3	dickkopf homolog 3 (Xenopus laevis)	NM_001018057 /// NM_013253 /// NM_015881	1.58978e-11	2.18962
SCD5	stearoyl-CoA desaturase 5	NM_001037582 /// NM_024906	6.41316e-09	2.18994
DCBLD1	discoidin, CUB and LCCL domain containing 1	NM_173674	1.5085e-08	2.19026
LOC389831	hypothetical gene supported by AL713796	---	2.45388e-09	2.1921
LRP8	low density lipoprotein receptor-related protein 8, apolipoprotein e receptor	NM_001018054 /// NM_004631 /// NM_017522 /// NM_033300	1.51858e-08	2.19264
CDK10	cyclin-dependent kinase 10	NM_001098533 /// NM_001160367 /// NM_052987 /// NM_052988 /// NR_027702 /// NR_0	6.64912e-09	2.19959
CTSC	cathepsin C	NM_001114173 /// NM_001814 /// NM_148170	6.20557e-10	2.20032
PTGR1	prostaglandin reductase 1	NM_001146108 /// NM_001146109 /// NM_012212	9.28217e-10	2.20033
STOX2	storkhead box 2	NM_020225	1.37272e-09	2.20099
RTTN	rotatin	NM_173630	2.45725e-07	2.20197
CYTSB	cytospin B	NM_001033553 /// NM_001033554 /// NM_001033555 /// NM_152904	4.29179e-05	2.20202
PCGF5	polycomb group ring finger 5	NM_032373	2.22483e-07	2.2033
LOC100288092	Hypothetical protein LOC100288092	XM_002342284 /// XM_002345596 /// XM_002346476	3.23124e-08	2.204
MED18	mediator complex subunit 18	NM_001127350 /// NM_017638	4.16586e-05	2.20466
B4GALT6	UDP-Gal:betaGlcNAc beta 1,4- galactosyltransferase, polypeptide 6	NM_004775	3.40077e-09	2.20596
HS6ST2	heparan sulfate 6-O-sulfotransferase 2	NM_001077188 /// NM_147175	5.64225e-07	2.20607
APBA1	amyloid beta (A4) precursor protein-binding, family A, member 1	NM_001163	1.17516e-06	2.20645
SLC36A1	solute carrier family 36 (proton/amino acid symporter), member 1	NM_078483	4.15669e-08	2.20823
CD58	CD58 molecule	NM_001144822 /// NM_001779 /// NR_026665	4.32375e-08	2.20853
MPZL1	myelin protein zero-like 1	NM_001146191 /// NM_003953 /// NM_024569	3.7083e-09	2.20908
FRMD5	FERM domain containing 5	NM_032892	0.00375293	2.21199
SLC2A3	solute carrier family 2 (facilitated glucose transporter), member 3	NM_006931	7.13818e-08	2.21367
APOE	apolipoprotein E	NM_000041	2.77123e-09	2.21414
KIAA1644	KIAA1644	NM_001099294	4.68787e-10	2.2144
RHOJ	ras homolog gene family, member J	NM_020663	6.98729e-09	2.2151
MSC	musculin	NM_005098	1.63681e-07	2.2158
TMEM38B	transmembrane protein 38B	NM_018112	0.000912553	2.21581
PDP1	pyruvate dehyrogenase phosphatase catalytic subunit 1	NM_001161778 /// NM_001161779 /// NM_001161780 /// NM_001161781 /// NM_018444	0.000193193	2.21732
DCLK1	doublecortin-like kinase 1	NM_004734	6.39275e-12	2.21763
SERPINE1	serpin peptidase inhibitor, clade E (nexin, plasminogen activator inhibitor type	NM_000602 /// NM_001165413	9.50887e-13	2.21818
GPR157	G protein-coupled receptor 157	NM_024980	8.24038e-07	2.22089
H2AFJ	H2A histone family, member J	NM_177925 /// NR_027716	1.2204e-07	2.22401
BRP44	brain protein 44	NM_001143674 /// NM_015415 /// NR_026550	1.87805e-06	2.22601
GADD45A	growth arrest and DNA-damage-inducible, alpha	NM_001924	2.96558e-12	2.22693
FAM26E	family with sequence similarity 26, member E	NM_153711	5.96133e-10	2.22701
RRAD	Ras-related associated with diabetes	NM_001128850 /// NM_004165	0.000284509	2.22889
B3GNT2	UDP-GlcNAc:betaGal beta-1,3-N-acetylglucosaminyltransferase 2	NM_006577	1.80946e-05	2.22905
CPPED1	calcineurin-like phosphoesterase domain containing 1	NM_001099455 /// NM_018340	3.13892e-09	2.22968
MINA	MYC induced nuclear antigen	NM_001042533 /// NM_032778 /// NM_153182	2.90418e-08	2.22988
AP1AR	adaptor-related protein complex 1 associated regulatory protein	NM_001128426 /// NM_018569	5.76246e-05	2.23072
GUCY1B3	guanylate cyclase 1, soluble, beta 3	NM_000857	0.00139452	2.23102
SLC30A1	Solute carrier family 30 (zinc transporter), member 1	NM_021194	0.00169333	2.23213
TGFBR1	transforming growth factor, beta receptor 1	NM_001130916 /// NM_004612	0.0152379	2.23261
ZEB2	zinc finger E-box binding homeobox 2	NM_001171653 /// NM_014795 /// NR_033258	2.23514e-10	2.23305
MXD1	MAX dimerization protein 1	NM_002357	4.79627e-09	2.23325
TAF13	TAF13 RNA polymerase II, TATA box binding protein (TBP)-associated factor, 18kDa	NM_005645	0.00108158	2.23433
RELN	reelin	NM_005045 /// NM_173054	0.000332707	2.23469
GLRB	glycine receptor, beta	NM_000824 /// NM_001166060 /// NM_001166061	6.30016e-09	2.23607
ALAS1	aminolevulinate, delta-, synthase 1	NM_000688 /// NM_199166	2.71323e-10	2.23677
LOC728377	similar to rho guanine nucleotide exchange factor 5	XR_078379 /// XR_078724	8.85787e-07	2.23705
C9orf72	chromosome 9 open reading frame 72	NM_018325 /// NM_145005	4.08127e-07	2.23815
CENPV	centromere protein V	NM_181716	5.28671e-14	2.23968
CFLAR	CASP8 and FADD-like apoptosis regulator	NM_001127183 /// NM_001127184 /// NM_003879	8.29777e-06	2.24107
TRHDE	thyrotropin-releasing hormone degrading enzyme	NM_013381	2.34831e-11	2.24264
CTSC	cathepsin C	NM_001114173 /// NM_001814 /// NM_148170	1.36593e-09	2.24365
WNT5A	Wingless-type MMTV integration site family, member 5A	NM_003392	1.17281e-11	2.24586
KLF9	Kruppel-like factor 9	NM_001206	0.000285945	2.24649
AP3M2	adaptor-related protein complex 3, mu 2 subunit	NM_001134296 /// NM_006803	9.9796e-06	2.24691
ST3GAL6	ST3 beta-galactoside alpha-2,3-sialyltransferase 6	NM_006100	4.25034e-06	2.24736
WNT5A	wingless-type MMTV integration site family, member 5A	NM_003392	1.47663e-12	2.24758
SDC1	syndecan 1	NM_001006946 /// NM_002997	5.04318e-06	2.24896
EPT1	ethanolaminephosphotransferase 1 (CDP-ethanolamine-specific)	NM_033505	3.31982e-06	2.24976
MX1	myxovirus (influenza virus) resistance 1, interferon-inducible protein p78 (mous	NM_001144925 /// NM_001178046 /// NM_002462	4.38701e-05	2.2505
CPNE8	copine VIII	NM_153634	1.0826e-06	2.25055
DDX58	DEAD (Asp-Glu-Ala-Asp) box polypeptide 58	NM_014314	0.000305031	2.2514
PLS1	plastin 1	NM_001145319 /// NM_001172312 /// NM_002670	6.81102e-11	2.2541
XPNPEP3	X-prolyl aminopeptidase (aminopeptidase P) 3, putative	NM_022098	1.00974e-08	2.25454
MYO10	myosin X	NM_012334	2.56333e-05	2.25888
MYO1D	myosin ID	NM_015194	0.000365105	2.25996
SOAT1	sterol O-acyltransferase 1	NM_003101	2.07526e-09	2.26092
M6PR	mannose-6-phosphate receptor (cation dependent)	NM_002355	1.52904e-07	2.26358
CHD7	chromodomain helicase DNA binding protein 7	NM_017780	2.07778e-11	2.26481
HEPH	hephaestin	NM_001130860 /// NM_014799 /// NM_138737	3.64126e-05	2.26621
INHBA	inhibin, beta A	NM_002192	6.18348e-11	2.26633
YRDC	yrdC domain containing (E. coli)	NM_024640	1.52842e-08	2.26825
ZNF253	zinc finger protein 253	NM_021047	4.75691e-09	2.27152
SMURF2	SMAD specific E3 ubiquitin protein ligase 2	NM_022739	1.01327e-09	2.27191
SLITRK5	SLIT and NTRK-like family, member 5	NM_015567	1.961e-09	2.27295
PROS1	protein S (alpha)	NM_000313	3.3986e-08	2.27481
OBFC2A	oligonucleotide/oligosaccharide-binding fold containing 2A	NM_001031716 /// NR_024415	8.63567e-13	2.2753
HIST1H2AD /// HIST1H3D	histone cluster 1, H2ad /// histone cluster 1, H3d	NM_003530 /// NM_021065	6.58951e-06	2.27689
PAPSS2	3'-phosphoadenosine 5'-phosphosulfate synthase 2	NM_001015880 /// NM_004670	9.59872e-09	2.27804
POPDC3	popeye domain containing 3	NM_022361 /// NR_024539	9.73722e-11	2.27988
ELMOD2	ELMO/CED-12 domain containing 2	NM_153702	3.91401e-10	2.27996
DSC2	desmocollin 2	NM_004949 /// NM_024422	4.06116e-05	2.28093
PARD6G	par-6 partitioning defective 6 homolog gamma (C. elegans)	NM_032510	1.59292e-09	2.28269
CPPED1	calcineurin-like phosphoesterase domain containing 1	NM_001099455 /// NM_018340	8.03299e-07	2.28282
EPB41L3	erythrocyte membrane protein band 4.1-like 3	NM_012307	5.05498e-12	2.28304
PDCD1LG2	programmed cell death 1 ligand 2	NM_025239	1.31035e-07	2.28382
CPEB4	cytoplasmic polyadenylation element binding protein 4	NM_030627	4.03513e-06	2.284
ABHD2	abhydrolase domain containing 2	NM_007011 /// NM_152924	1.52082e-07	2.28554
FGFR1OP2	FGFR1 oncogene partner 2	NM_001171887 /// NM_001171888 /// NM_015633	3.81646e-05	2.28642
TACSTD2	tumor-associated calcium signal transducer 2	NM_002353	0.015465	2.28658
C3orf70	chromosome 3 open reading frame 70	NM_001025266	0.000252633	2.29001
SP110	SP110 nuclear body protein	NM_004509 /// NM_004510 /// NM_080424	7.52856e-09	2.29093
KLF6	Kruppel-like factor 6	NM_001160124 /// NM_001160125 /// NM_001300 /// NR_027653	4.00005e-10	2.29224
ZNF93	zinc finger protein 93	NM_031218	8.95963e-07	2.29835
DYNLT3	dynein, light chain, Tctex-type 3	NM_006520	8.95489e-14	2.29934
HLA-B	major histocompatibility complex, class I, B	NM_005514	2.42336e-08	2.30569
CTSF	cathepsin F	NM_003793	6.84406e-10	2.30579
FNDC3B	fibronectin type III domain containing 3B	NM_001135095 /// NM_022763	3.12504e-08	2.3065
SEL1L2	sel-1 suppressor of lin-12-like 2 (C. elegans)	NM_025229	0.000624363	2.30772
TMEM144	transmembrane protein 144	NM_018342	6.30195e-06	2.30804
ETS1	v-ets erythroblastosis virus E26 oncogene homolog 1 (avian)	NM_001143820 /// NM_001162422 /// NM_005238	1.5248e-07	2.30815
TNIK	TRAF2 and NCK interacting kinase	NM_001161560 /// NM_001161561 /// NM_001161562 /// NM_001161563 /// NM_001161564	4.0935e-09	2.31088
FAM198B	family with sequence similarity 198, member B	NM_001031700 /// NM_001128424 /// NM_016613	1.23109e-12	2.31351
GRIA3	glutamate receptor, ionotrophic, AMPA 3	NM_000828 /// NM_007325	1.90086e-05	2.31424
LOC389831	hypothetical gene supported by AL713796	---	3.17802e-09	2.31425
OBFC2A	oligonucleotide/oligosaccharide-binding fold containing 2A	NM_001031716 /// NR_024415	5.06729e-10	2.31471
SHC4	SHC (Src homology 2 domain containing) family, member 4	NM_203349	2.19292e-07	2.31607
CORO2A	coronin, actin binding protein, 2A	NM_003389 /// NM_052820	4.37283e-08	2.31734
PSMB9	proteasome (prosome, macropain) subunit, beta type, 9 (large multifunctional pep	NM_002800 /// NM_148954	2.88993e-07	2.3192
CENPV	centromere protein V	NM_181716	1.89846e-12	2.31929
ITGA6	integrin, alpha 6	NM_000210 /// NM_001079818	4.07752e-05	2.32081
MAPK13	mitogen-activated protein kinase 13	NM_002754	0.000297016	2.32147
ZNF702P	zinc finger protein 702 (pseudogene)	NR_003578	1.02914e-06	2.32419
PCDHB14	protocadherin beta 14	NM_018934	4.20956e-05	2.32814
RNF144B	ring finger protein 144B	NM_182757	1.4361e-05	2.32932
LRIG1	leucine-rich repeats and immunoglobulin-like domains 1	NM_015541	1.49168e-08	2.33209
KLF6	Kruppel-like factor 6	NM_001160124 /// NM_001160125 /// NM_001300 /// NR_027653	4.96609e-08	2.33358
PIR	pirin (iron-binding nuclear protein)	NM_001018109 /// NM_003662	2.2132e-06	2.3341
CCDC148	coiled-coil domain containing 148	NM_001171637 /// NM_138803	1.6919e-05	2.33544
KIAA0922	KIAA0922	NM_001131007 /// NM_015196	7.28782e-09	2.33608
CD58	CD58 molecule	NM_001144822 /// NM_001779 /// NR_026665	1.04076e-05	2.33718
AIFM2	apoptosis-inducing factor, mitochondrion-associated, 2	NM_032797	1.84012e-09	2.33838
FNIP2	folliculin interacting protein 2	NM_020840	3.76715e-07	2.33903
SHC3	SHC (Src homology 2 domain containing) transforming protein 3	NM_016848	0.000136424	2.34259
STX12	syntaxin 12	NM_177424	9.49059e-11	2.3438
ATP8A1	ATPase, aminophospholipid transporter (APLT), class I, type 8A, member 1	NM_001105529 /// NM_006095	3.00712e-10	2.34486
FGFR1OP2	FGFR1 oncogene partner 2	NM_001171887 /// NM_001171888 /// NM_015633	8.8342e-08	2.34889
ATP1B3	ATPase, Na+/K+ transporting, beta 3 polypeptide	NM_001679	2.59943e-06	2.35024
LYPD6	LY6/PLAUR domain containing 6	NM_194317	1.03269e-06	2.3512
KALRN	kalirin, RhoGEF kinase	NM_001024660 /// NM_003947 /// NM_007064 /// NR_028136	1.29142e-07	2.35183
KPNA4	karyopherin alpha 4 (importin alpha 3)	NM_002268	7.38506e-06	2.35196
DTX4	deltex homolog 4 (Drosophila)	NM_015177	2.46524e-10	2.35399
IRAK2	interleukin-1 receptor-associated kinase 2	NM_001570	0.00156677	2.35981
PAPPA	pregnancy-associated plasma protein A, pappalysin 1	NM_002581	1.10671e-06	2.36124
PID1	phosphotyrosine interaction domain containing 1	NM_001100818 /// NM_017933	0.00151452	2.36238
PION	pigeon homolog (Drosophila)	NM_017439	2.12475e-09	2.36288
MASTL	microtubule associated serine/threonine kinase-like	NM_001172303 /// NM_001172304 /// NM_032844	1.03949e-06	2.36306
DUSP6	dual specificity phosphatase 6	NM_001946 /// NM_022652	8.46734e-08	2.36365
MAP3K1	mitogen-activated protein kinase kinase kinase 1	NM_005921	1.50287e-07	2.36472
GALNT6	UDP-N-acetyl-alpha-D-galactosamine:polypeptide N-acetylgalactosaminyltransferase	NM_007210	2.45957e-09	2.36798
CPEB1	cytoplasmic polyadenylation element binding protein 1	NM_001079533 /// NM_001079534 /// NM_001079535 /// NM_030594	2.46337e-05	2.36833
MAPK13	mitogen-activated protein kinase 13	NM_002754	5.91864e-05	2.36995
CRELD1	cysteine-rich with EGF-like domains 1	NM_001031717 /// NM_001077415 /// NM_015513	1.76998e-08	2.37531
EDNRA	endothelin receptor type A	NM_001166055 /// NM_001957 /// NR_028596	1.1121e-06	2.37606
STX3	syntaxin 3	NM_001178040 /// NM_004177	4.58753e-07	2.37956
LGALS8	lectin, galactoside-binding, soluble, 8	NM_006499 /// NM_201543 /// NM_201544 /// NM_201545	1.18195e-06	2.38036
CFLAR	CASP8 and FADD-like apoptosis regulator	NM_001127183 /// NM_001127184 /// NM_003879	1.33924e-05	2.3805
IGDCC4	immunoglobulin superfamily, DCC subclass, member 4	NM_020962	2.32444e-10	2.38301
RAB12	RAB12, member RAS oncogene family	NM_001025300	7.80871e-06	2.38502
MCAM	melanoma cell adhesion molecule	NM_006500	2.92031e-10	2.38533
NRIP3	nuclear receptor interacting protein 3	NM_020645	0.000798272	2.38761
GSTT2	glutathione S-transferase theta 2	NM_000854	4.73595e-07	2.38785
ATP2B1	ATPase, Ca++ transporting, plasma membrane 1	NM_001001323 /// NM_001682	0.0112625	2.39152
HIST1H2BC	histone cluster 1, H2bc	NM_003526	0.000175328	2.39242
PAG1	phosphoprotein associated with glycosphingolipid microdomains 1	NM_018440	1.22281e-05	2.39377
ITPR1	inositol 1,4,5-triphosphate receptor, type 1	NM_001099952 /// NM_001168272 /// NM_002222	1.71844e-05	2.39436
SHROOM3	shroom family member 3	NM_020859	0.0013098	2.39606
RPP25	ribonuclease P/MRP 25kDa subunit	NM_017793	6.90554e-06	2.39794
DOCK9	dedicator of cytokinesis 9	NM_001130048 /// NM_001130049 /// NM_001130050 /// NM_015296	3.86264e-06	2.40027
GK	glycerol kinase	NM_000167 /// NM_001128127 /// NM_203391	0.00644995	2.40092
PGM2L1	phosphoglucomutase 2-like 1	NM_173582	1.19972e-07	2.40216
WWC1	WW and C2 domain containing 1	NM_001161661 /// NM_001161662 /// NM_015238	4.84513e-10	2.40832
SH3RF2	SH3 domain containing ring finger 2	NM_152550	5.19671e-07	2.40889
IER3	immediate early response 3	NM_003897	1.50351e-12	2.41004
PLCB4	phospholipase C, beta 4	NM_000933 /// NM_001172646 /// NM_182797	8.80016e-07	2.41068
PLCB4	phospholipase C, beta 4	NM_000933 /// NM_001172646 /// NM_182797	3.25657e-07	2.41164
C7orf10	chromosome 7 open reading frame 10	NM_024728	1.31972e-10	2.41405
LASS6	LAG1 homolog, ceramide synthase 6	NM_203463	3.75866e-06	2.4143
ATP2B1	ATPase, Ca++ transporting, plasma membrane 1	NM_001001323 /// NM_001682	0.000450409	2.41497
LRP12	low density lipoprotein receptor-related protein 12	NM_001135703 /// NM_013437	2.41956e-08	2.41593
RGS20	regulator of G-protein signaling 20	NM_003702 /// NM_170587	2.07916e-07	2.4179
PDE10A	phosphodiesterase 10A	NM_001130690 /// NM_006661	3.26599e-07	2.41958
HBEGF	heparin-binding EGF-like growth factor	NM_001945	1.82104e-11	2.42002
WDR66	WD repeat domain 66	NM_001178003 /// NM_144668	1.71121e-11	2.42442
SOX11	SRY (sex determining region Y)-box 11	NM_003108	1.37681e-06	2.42878
FBXL16	F-box and leucine-rich repeat protein 16	NM_153350	2.01e-09	2.42884
NRIP3	nuclear receptor interacting protein 3	NM_020645	0.00088902	2.43027
ZC3HAV1L	zinc finger CCCH-type, antiviral 1-like	NM_080660	7.3875e-07	2.43202
TAP1	transporter 1, ATP-binding cassette, sub-family B (MDR/TAP)	NM_000593	7.37639e-08	2.43299
B3GNT2	UDP-GlcNAc:betaGal beta-1,3-N-acetylglucosaminyltransferase 2	NM_006577	1.24983e-05	2.4344
MINA	MYC induced nuclear antigen	NM_001042533 /// NM_032778 /// NM_153182	3.67716e-09	2.43584
HIST1H2BG	histone cluster 1, H2bg	NM_003518	4.91633e-07	2.43727
HBEGF	heparin-binding EGF-like growth factor	NM_001945	1.66215e-11	2.44425
CXorf57	chromosome X open reading frame 57	NM_001184782 /// NM_018015	4.61497e-05	2.44463
TRAF3	TNF receptor-associated factor 3	NM_003300 /// NM_145725 /// NM_145726	9.86941e-05	2.44701
SORD	sorbitol dehydrogenase	NM_003104	2.40969e-07	2.44856
CDH10	cadherin 10, type 2 (T2-cadherin)	NM_006727	4.13771e-12	2.44951
LRP1B	low density lipoprotein receptor-related protein 1B	NM_018557	4.43287e-07	2.45295
GLT25D2	glycosyltransferase 25 domain containing 2	NM_015101	2.75168e-06	2.45337
PGM2L1	phosphoglucomutase 2-like 1	NM_173582	2.04887e-07	2.4544
TRPC4	transient receptor potential cation channel, subfamily C, member 4	NM_001135955 /// NM_001135956 /// NM_001135957 /// NM_001135958 /// NM_003306 //	8.63683e-06	2.45474
IL4R	interleukin 4 receptor	NM_000418 /// NM_001008699	5.08108e-06	2.45535
SPHK1	sphingosine kinase 1	NM_001142601 /// NM_001142602 /// NM_021972 /// NM_182965	1.05688e-08	2.45654
DCBLD1	discoidin, CUB and LCCL domain containing 1	NM_173674	9.34694e-13	2.4569
TRIM16	tripartite motif-containing 16	NM_006470	6.73651e-12	2.45874
PLIN2	perilipin 2	NM_001122	0.000326915	2.45995
BANK1	B-cell scaffold protein with ankyrin repeats 1	NM_001083907 /// NM_001127507 /// NM_017935	5.39967e-06	2.46162
PDGFA	Platelet-derived growth factor alpha polypeptide	NM_002607 /// NM_033023	3.91766e-05	2.46578
CUL4A	cullin 4A	NM_001008895 /// NM_003589	3.4666e-11	2.47126
EDIL3	EGF-like repeats and discoidin I-like domains 3	NM_005711	0.000907069	2.47249
SPATA13	spermatogenesis associated 13	NM_001166271 /// NM_153023	2.25193e-10	2.47469
SCIN	scinderin	NM_001112706 /// NM_033128	3.40525e-08	2.47787
LARP4	La ribonucleoprotein domain family, member 4	NM_001170803 /// NM_001170804 /// NM_001170808 /// NM_052879 /// NM_199188 /// N	1.08896e-07	2.48149
ABHD12	abhydrolase domain containing 12	NM_001042472 /// NM_015600	5.14788e-08	2.48341
PTPRR	protein tyrosine phosphatase, receptor type, R	NM_002849 /// NM_130846	2.13968e-08	2.4837
SHC4	SHC (Src homology 2 domain containing) family, member 4	NM_203349	5.79983e-08	2.48573
ZNF667	zinc finger protein 667	NM_022103 /// NR_030740	3.12274e-06	2.4866
HCLS1	hematopoietic cell-specific Lyn substrate 1	NM_005335	2.59505e-10	2.48832
OSGIN2	oxidative stress induced growth inhibitor family member 2	NM_001126111 /// NM_004337	6.30466e-08	2.49019
HIGD1A	HIG1 hypoxia inducible domain family, member 1A	NM_001099668 /// NM_001099669 /// NM_014056	8.18353e-07	2.49334
IGFBP5	insulin-like growth factor binding protein 5	NM_000599	8.85897e-11	2.49463
MCCC1	methylcrotonoyl-CoA carboxylase 1 (alpha)	NM_020166	8.75449e-07	2.497
NGF	nerve growth factor (beta polypeptide)	NM_002506	2.05722e-05	2.49996
RASSF4	Ras association (RalGDS/AF-6) domain family member 4	NM_032023	0.00119118	2.50052
COX17	COX17 cytochrome c oxidase assembly homolog (S. cerevisiae)	NM_005694	1.5811e-08	2.50064
OBFC2A	oligonucleotide/oligosaccharide-binding fold containing 2A	NM_001031716 /// NR_024415	1.50132e-09	2.50129
UGT8	UDP glycosyltransferase 8	NM_001128174 /// NM_003360	9.00033e-11	2.50391
FLRT2	fibronectin leucine rich transmembrane protein 2	NM_013231	1.05449e-08	2.50882
POSTN	periostin, osteoblast specific factor	NM_001135934 /// NM_001135935 /// NM_001135936 /// NM_006475	4.66607e-06	2.50937
TMEM51	transmembrane protein 51	NM_001136216 /// NM_001136217 /// NM_001136218 /// NM_018022	7.0659e-08	2.51157
TNFRSF10A	tumor necrosis factor receptor superfamily, member 10a	NM_003844	1.33447e-07	2.51333
ZNF468	zinc finger protein 468	NM_001008801 /// NM_199132	1.85702e-06	2.51412
MECOM	MDS1 and EVI1 complex locus	NM_001105077 /// NM_001105078 /// NM_001163999 /// NM_001164000 /// NM_004991 //	8.12429e-10	2.51686
UST	uronyl-2-sulfotransferase	NM_005715	1.19933e-08	2.52101
CLGN	calmegin	NM_001130675 /// NM_004362	0.000159524	2.5212
HS6ST2	heparan sulfate 6-O-sulfotransferase 2	NM_001077188 /// NM_147175	1.32662e-07	2.52527
SORD	sorbitol dehydrogenase	NM_003104	3.79179e-08	2.52716
PCDH17	protocadherin 17	NM_001040429	2.22458e-07	2.528
AMIGO2	adhesion molecule with Ig-like domain 2	NM_001143668 /// NM_181847	3.6441e-13	2.52849
TP53TG1	TP53 target 1 (non-protein coding)	NR_015381	1.36904e-09	2.53002
ANO4	anoctamin 4	NM_178826	4.59889e-07	2.5315
IGF1R	insulin-like growth factor 1 receptor	NM_000875	2.01769e-05	2.53433
SLC2A6	solute carrier family 2 (facilitated glucose transporter), member 6	NM_001145099 /// NM_017585	8.1593e-07	2.53655
PMAIP1	phorbol-12-myristate-13-acetate-induced protein 1	NM_021127	3.16074e-09	2.54126
MRPL35	mitochondrial ribosomal protein L35	NM_016622 /// NM_145644	5.65618e-07	2.54305
PMAIP1	phorbol-12-myristate-13-acetate-induced protein 1	NM_021127	1.25302e-10	2.54377
ZC3H12A	zinc finger CCCH-type containing 12A	NM_025079	1.11975e-07	2.5531
PPIF	peptidylprolyl isomerase F	NM_005729	9.60955e-05	2.55639
HLA-C	major histocompatibility complex, class I, C	NM_002117	9.86073e-10	2.56253
C14orf28	chromosome 14 open reading frame 28	NM_001017923	5.13849e-05	2.56393
SLC25A13	solute carrier family 25, member 13 (citrin)	NM_001160210 /// NM_014251 /// NR_027662	2.19196e-09	2.56735
TRIM13	tripartite motif-containing 13	NM_001007278 /// NM_005798 /// NM_052811 /// NM_213590	2.67534e-06	2.56755
LRP12	low density lipoprotein receptor-related protein 12	NM_001135703 /// NM_013437	1.21857e-10	2.57076
CARD6	caspase recruitment domain family, member 6	NM_032587	2.83562e-06	2.57276
PVRL3	poliovirus receptor-related 3	NM_015480	1.92963e-09	2.57278
CNTN3	contactin 3 (plasmacytoma associated)	NM_020872	6.84456e-08	2.57391
SLC39A8	solute carrier family 39 (zinc transporter), member 8	NM_001135146 /// NM_001135147 /// NM_001135148 /// NM_022154	2.06664e-09	2.57838
CD55	CD55 molecule, decay accelerating factor for complement (Cromer blood group)	NM_000574 /// NM_001114752	2.36326e-05	2.58108
NAV3	neuron navigator 3	NM_014903	1.70639e-08	2.58161
SLC4A4	solute carrier family 4, sodium bicarbonate cotransporter, member 4	NM_001098484 /// NM_001134742 /// NM_003759	1.58677e-06	2.59569
SATB2	SATB homeobox 2	NM_001172509 /// NM_001172517 /// NM_015265	2.34279e-07	2.59721
POSTN	periostin, osteoblast specific factor	NM_001135934 /// NM_001135935 /// NM_001135936 /// NM_006475	4.02893e-08	2.59921
DPYSL3	dihydropyrimidinase-like 3	NM_001387	3.09449e-08	2.59928
GLRB	glycine receptor, beta	NM_000824 /// NM_001166060 /// NM_001166061	1.15999e-13	2.5997
MCAM	melanoma cell adhesion molecule	NM_006500	3.40721e-09	2.60025
ADAMTS12	ADAM metallopeptidase with thrombospondin type 1 motif, 12	NM_030955	3.24716e-07	2.60443
MMP16	matrix metallopeptidase 16 (membrane-inserted)	NM_005941 /// NM_022564	8.45643e-07	2.60528
ERO1LB	ERO1-like beta (S. cerevisiae)	NM_019891	1.3644e-08	2.6066
POLE4	polymerase (DNA-directed), epsilon 4 (p12 subunit)	NM_019896	3.19125e-11	2.60871
SC5DL	sterol-C5-desaturase (ERG3 delta-5-desaturase homolog, S. cerevisiae)-like	NM_001024956 /// NM_006918	2.68671e-07	2.60995
LOC339260	Hypothetical protein LOC339260	---	1.06354e-07	2.6104
FAM199X	family with sequence similarity 199, X-linked	NM_207318	9.60893e-06	2.61298
LYN	v-yes-1 Yamaguchi sarcoma viral related oncogene homolog	NM_001111097 /// NM_002350	7.19908e-07	2.62085
STX12	syntaxin 12	NM_177424	1.45492e-09	2.62388
SYT14	synaptotagmin XIV	NM_001146261 /// NM_001146262 /// NM_001146264 /// NM_153262 /// NR_027458 /// N	0.000480644	2.62698
TMEM206	transmembrane protein 206	NM_018252	1.23927e-08	2.62832
LHFPL2	lipoma HMGIC fusion partner-like 2	NM_005779	1.66368e-07	2.62871
LOC100132891	hypothetical protein LOC100132891	NR_033651 /// NR_033652 /// XM_001715640 /// XM_001715754 /// XM_001715815	1.03015e-06	2.63115
IL7R	interleukin 7 receptor	NM_002185	2.59351e-10	2.63421
NETO1	neuropilin (NRP) and tolloid (TLL)-like 1	NM_138966 /// NM_138999 /// NM_153181	0.000678948	2.63637
SLC7A11	solute carrier family 7, (cationic amino acid transporter, y+ system) member 11	NM_014331	4.95683e-10	2.64046
PTPRR	protein tyrosine phosphatase, receptor type, R	NM_002849 /// NM_130846	4.95943e-07	2.64242
CD55	CD55 molecule, decay accelerating factor for complement (Cromer blood group)	NM_000574 /// NM_001114752	4.28886e-05	2.64323
ATP6V1A	ATPase, H+ transporting, lysosomal 70kDa, V1 subunit A	NM_001690	3.03629e-07	2.64357
FBLIM1	filamin binding LIM protein 1	NM_001024215 /// NM_001024216 /// NM_017556	4.1075e-06	2.64959
CTSS	cathepsin S	NM_004079	0.0107131	2.65744
NAV3	neuron navigator 3	NM_014903	1.93833e-10	2.67417
TRIM22	tripartite motif-containing 22	NM_006074	1.34236e-07	2.67697
C13orf38	chromosome 13 open reading frame 38	NM_001144981 /// NM_001144982 /// NM_001144983 /// NM_001144984 /// NM_001144985	1.62827e-08	2.68418
CREG1	cellular repressor of E1A-stimulated genes 1	NM_003851	1.32237e-08	2.68472
INSIG1	insulin induced gene 1	NM_005542 /// NM_198336 /// NM_198337	4.57446e-06	2.69158
ADORA2B	adenosine A2b receptor	NM_000676	1.80908e-07	2.6976
GALNT6	UDP-N-acetyl-alpha-D-galactosamine:polypeptide N-acetylgalactosaminyltransferase	NM_007210	1.94053e-08	2.69938
C21orf91	chromosome 21 open reading frame 91	NM_001100420 /// NM_001100421 /// NM_017447	0.000258683	2.70168
TRPC4	transient receptor potential cation channel, subfamily C, member 4	NM_001135955 /// NM_001135956 /// NM_001135957 /// NM_001135958 /// NM_003306 //	5.01014e-05	2.7075
WWC1	WW and C2 domain containing 1	NM_001161661 /// NM_001161662 /// NM_015238	5.93864e-11	2.70875
TRPV2	transient receptor potential cation channel, subfamily V, member 2	NM_016113	2.00938e-08	2.71489
CFH	complement factor H	NM_000186 /// NM_001014975	2.22446e-09	2.71765
FLRT2	fibronectin leucine rich transmembrane protein 2	NM_013231	5.63118e-14	2.71945
PAQR3	progestin and adipoQ receptor family member III	NM_001040202	0.000121276	2.72026
ARL4C	ADP-ribosylation factor-like 4C	NM_005737	6.14645e-10	2.72092
HTATIP2	HIV-1 Tat interactive protein 2, 30kDa	NM_001098520 /// NM_001098521 /// NM_001098522 /// NM_001098523 /// NM_006410	2.02335e-09	2.72101
FLT1	fms-related tyrosine kinase 1 (vascular endothelial growth factor/vascular perme	NM_001159920 /// NM_001160030 /// NM_001160031 /// NM_002019	3.40333e-05	2.72313
SLC30A8	solute carrier family 30 (zinc transporter), member 8	NM_001172811 /// NM_001172813 /// NM_001172814 /// NM_001172815 /// NM_173851	4.92653e-08	2.72397
BACH1	BTB and CNC homology 1, basic leucine zipper transcription factor 1	NM_001011545 /// NM_001186 /// NM_206866 /// NR_027655	2.62886e-06	2.72737
CASP4	caspase 4, apoptosis-related cysteine peptidase	NM_001225 /// NM_033306	7.33797e-09	2.73134
KCTD12	potassium channel tetramerisation domain containing 12	NM_138444	2.14765e-11	2.73216
CLDN1	claudin 1	NM_021101	4.94425e-07	2.73546
TNFRSF21	tumor necrosis factor receptor superfamily, member 21	NM_014452	2.60462e-11	2.7355
HLA-B	major histocompatibility complex, class I, B	NM_005514	1.02607e-08	2.73596
F11R	F11 receptor	NM_016946	2.03708e-12	2.73741
KBTBD8	kelch repeat and BTB (POZ) domain containing 8	NM_032505	3.00089e-10	2.74252
PPIF	peptidylprolyl isomerase F	NM_005729	6.70987e-06	2.74285
ABI3BP	ABI family, member 3 (NESH) binding protein	NM_015429	1.33062e-15	2.74428
MCAM	melanoma cell adhesion molecule	NM_006500	8.00218e-10	2.74468
LYN	v-yes-1 Yamaguchi sarcoma viral related oncogene homolog	NM_001111097 /// NM_002350	2.9058e-08	2.74775
TMEM38B	transmembrane protein 38B	NM_018112	0.000523232	2.74789
LOC100289610	Similar to mesenchymal stem cell protein DSC96	XM_002343178 /// XM_002344677 /// XM_002347340	8.84142e-07	2.74894
FOSB	FBJ murine osteosarcoma viral oncogene homolog B	NM_001114171 /// NM_006732	0.000574793	2.75263
FAM69A	family with sequence similarity 69, member A	NM_001006605	2.19618e-09	2.75291
RHOJ	ras homolog gene family, member J	NM_020663	2.95727e-08	2.7551
CPEB4	cytoplasmic polyadenylation element binding protein 4	NM_030627	1.94014e-06	2.75964
DDX60L	DEAD (Asp-Glu-Ala-Asp) box polypeptide 60-like	NM_001012967	5.13942e-08	2.7602
DSG2	desmoglein 2	NM_001943	2.10711e-14	2.76262
SPATA18	spermatogenesis associated 18 homolog (rat)	NM_145263	9.22079e-09	2.77063
IGFBP5	insulin-like growth factor binding protein 5	NM_000599	2.31979e-08	2.77233
MEX3B	mex-3 homolog B (C. elegans)	NM_032246	0.000357244	2.77671
MCOLN1	mucolipin 1	NM_020533	2.1063e-05	2.78617
ARHGAP24	Rho GTPase activating protein 24	NM_001025616 /// NM_001042669 /// NM_031305	1.61726e-14	2.79007
LOC440416	hypothetical gene supported by BC072410	---	3.57809e-09	2.79037
SLC6A15	solute carrier family 6 (neutral amino acid transporter), member 15	NM_001146335 /// NM_018057 /// NM_182767	0.005653	2.79045
CDK5R1	cyclin-dependent kinase 5, regulatory subunit 1 (p35)	NM_003885	4.79884e-08	2.80283
HEY1	hairy/enhancer-of-split related with YRPW motif 1	NM_001040708 /// NM_012258	5.68936e-05	2.81348
UPP1	uridine phosphorylase 1	NM_003364 /// NM_181597	3.55098e-05	2.81707
GNA13	guanine nucleotide binding protein (G protein), alpha 13	NM_006572	2.09403e-05	2.8174
C14orf28	chromosome 14 open reading frame 28	NM_001017923	4.88555e-05	2.82291
ANKRD6	ankyrin repeat domain 6	NM_014942	5.80163e-08	2.82335
INSIG1	insulin induced gene 1	NM_005542 /// NM_198336 /// NM_198337	5.42614e-08	2.82339
HNMT	histamine N-methyltransferase	NM_001024074 /// NM_001024075 /// NM_006895	1.30376e-05	2.82389
HTATIP2	HIV-1 Tat interactive protein 2, 30kDa	NM_001098520 /// NM_001098521 /// NM_001098522 /// NM_001098523 /// NM_006410	2.02973e-08	2.82554
ZSWIM7	zinc finger, SWIM-type containing 7	NM_001042697 /// NM_001042698	9.43905e-07	2.82695
NKX3-1	NK3 homeobox 1	NM_006167	0.0191208	2.82731
RAB33A	RAB33A, member RAS oncogene family	NM_004794	0.00114908	2.83265
TMEM132D	transmembrane protein 132D	NM_133448	2.66565e-10	2.83268
RIT1	Ras-like without CAAX 1	NM_006912	1.91942e-08	2.84116
POLE4	polymerase (DNA-directed), epsilon 4 (p12 subunit)	NM_019896	3.54189e-12	2.85269
KIAA1024	KIAA1024	NM_015206	2.17978e-05	2.85458
EDIL3	EGF-like repeats and discoidin I-like domains 3	NM_005711	0.00177461	2.85527
FOLR3	folate receptor 3 (gamma)	NM_000804	7.54918e-05	2.85999
FBLIM1	filamin binding LIM protein 1	NM_001024215 /// NM_001024216 /// NM_017556	1.95671e-06	2.87548
GLA	galactosidase, alpha	NM_000169	3.39721e-05	2.87637
LOC339260	Hypothetical protein LOC339260	---	2.41679e-07	2.87804
FAM50B	family with sequence similarity 50, member B	NM_012135	1.86674e-08	2.87864
ALX1	ALX homeobox 1	NM_006982	5.4194e-10	2.88402
DPYSL3	dihydropyrimidinase-like 3	NM_001387	5.52125e-09	2.88505
PHF11	PHD finger protein 11	NM_001040443 /// NM_001040444	2.80809e-10	2.88984
TXNRD1	thioredoxin reductase 1	NM_001093771 /// NM_003330 /// NM_182729 /// NM_182742 /// NM_182743	8.7483e-08	2.89179
HINT3	histidine triad nucleotide binding protein 3	NM_138571	1.33908e-08	2.89423
C1orf59	chromosome 1 open reading frame 59	NM_001102592 /// NM_144584	1.49438e-10	2.89624
SLFN12	schlafen family member 12	NM_018042	6.19411e-07	2.90014
POU2F2	POU class 2 homeobox 2	NM_002698	5.29422e-07	2.909
LOC100288671	similar to hCG2006901	XM_002343316 /// XM_002344819	1.24226e-09	2.91695
LYN	v-yes-1 Yamaguchi sarcoma viral related oncogene homolog	NM_001111097 /// NM_002350	1.20877e-06	2.92075
TNIK	TRAF2 and NCK interacting kinase	NM_001161560 /// NM_001161561 /// NM_001161562 /// NM_001161563 /// NM_001161564	4.39179e-11	2.92078
CYP2R1	cytochrome P450, family 2, subfamily R, polypeptide 1	NM_024514	5.23444e-06	2.9285
STMN2	stathmin-like 2	NM_007029	0.000177932	2.93619
SLC22A15	solute carrier family 22, member 15	NM_018420	5.43266e-07	2.93713
ARPM1	actin related protein M1	NM_032487	1.80887e-08	2.93777
PIK3CD	phosphoinositide-3-kinase, catalytic, delta polypeptide	NM_005026	3.73043e-07	2.94343
C4orf32	chromosome 4 open reading frame 32	NM_152400	3.32668e-09	2.9483
BNC1	basonuclin 1	NM_001717	9.45037e-09	2.94945
RGMB	RGM domain family, member B	NM_001012761	2.14735e-08	2.94969
HIST1H4H	histone cluster 1, H4h	NM_003543	4.04207e-05	2.9586
CFLAR	CASP8 and FADD-like apoptosis regulator	NM_001127183 /// NM_001127184 /// NM_003879	4.27352e-09	2.96298
DMD	dystrophin	NM_000109 /// NM_004006 /// NM_004007 /// NM_004009 /// NM_004010 /// NM_004011	0.000982292	2.9642
LIMS3 /// LIMS3-LOC440895 /// LOC440895	LIM and senescent cell antigen-like domains 3 /// LIMS3-LOC440895 read-through /	NM_033514 /// NR_027143 /// NR_027144 /// NR_027145 /// NR_027467	2.25465e-07	2.96628
LRP12	low density lipoprotein receptor-related protein 12	NM_001135703 /// NM_013437	1.03745e-06	2.96873
IL7R	interleukin 7 receptor	NM_002185	3.37689e-10	2.97763
TMEM38B	transmembrane protein 38B	NM_018112	0.000237492	2.9811
RHOJ	ras homolog gene family, member J	NM_020663	5.11704e-12	2.98598
SQSTM1	sequestosome 1	NM_001142298 /// NM_001142299 /// NM_003900	7.91947e-09	2.99146
GATA6	GATA binding protein 6	NM_005257	2.37402e-08	3.00063
LOC730755	keratin associated protein 2-4-like	NM_001165252 /// XM_001127094	1.04772e-11	3.00104
FAM69A	family with sequence similarity 69, member A	NM_001006605	6.42388e-09	3.00133
NOTCH2NL	Notch homolog 2 (Drosophila) N-terminal like	NM_203458	6.06545e-11	3.0036
SLC47A1	solute carrier family 47, member 1	NM_018242	1.88436e-06	3.00591
INSIG1	insulin induced gene 1	NM_005542 /// NM_198336 /// NM_198337	2.68296e-06	3.00664
HLA-B	major histocompatibility complex, class I, B	NM_005514	2.11289e-09	3.00675
TTLL7	tubulin tyrosine ligase-like family, member 7	NM_024686	6.45553e-10	3.01806
EDIL3	EGF-like repeats and discoidin I-like domains 3	NM_005711	2.24598e-06	3.02029
2012-03-04	membrane-associated ring finger (C3HC4) 4	NM_020814	1.91011e-11	3.0231
NOX4	NADPH oxidase 4	NM_001143836 /// NM_001143837 /// NM_016931 /// NR_026571	8.69621e-09	3.02619
KYNU	kynureninase (L-kynurenine hydrolase)	NM_001032998 /// NM_003937	0.00148951	3.02865
KLF9	Kruppel-like factor 9	NM_001206	3.04352e-05	3.03504
TFPT	TCF3 (E2A) fusion partner (in childhood Leukemia)	NM_013342	9.44413e-09	3.04326
SLC35F5	solute carrier family 35, member F5	NM_025181	2.38854e-11	3.05306
ARL4C	ADP-ribosylation factor-like 4C	NM_005737	2.22811e-11	3.05861
GPNMB	glycoprotein (transmembrane) nmb	NM_001005340 /// NM_002510	2.25991e-09	3.07292
OSTM1	osteopetrosis associated transmembrane protein 1	NM_014028	4.38899e-07	3.07616
CDKN2A	cyclin-dependent kinase inhibitor 2A (melanoma, p16, inhibits CDK4)	NM_000077 /// NM_058195 /// NM_058197	1.76374e-09	3.07783
ZEB2	zinc finger E-box binding homeobox 2	NM_001171653 /// NM_014795 /// NR_033258	1.3141e-09	3.07885
FOXG1	forkhead box G1	NM_005249	2.72581e-07	3.07932
NEO1	neogenin homolog 1 (chicken)	NM_001172623 /// NM_001172624 /// NM_002499	2.31766e-08	3.08054
PAG1	phosphoprotein associated with glycosphingolipid microdomains 1	NM_018440	1.08087e-07	3.08537
SPP1	Secreted phosphoprotein 1	NM_000582 /// NM_001040058 /// NM_001040060	1.72008e-05	3.08641
POPDC2	popeye domain containing 2	NM_022135	0.000499706	3.08972
CFLAR	CASP8 and FADD-like apoptosis regulator	NM_001127183 /// NM_001127184 /// NM_003879	1.4674e-08	3.10153
TNFRSF21	tumor necrosis factor receptor superfamily, member 21	NM_014452	2.64064e-07	3.10167
APOE	apolipoprotein E	NM_000041	1.01014e-09	3.10437
SLC7A11	solute carrier family 7, (cationic amino acid transporter, y+ system) member 11	NM_014331	2.01579e-09	3.10465
JAG1	jagged 1 (Alagille syndrome)	NM_000214	0.00111318	3.10603
STEAP1	six transmembrane epithelial antigen of the prostate 1	NM_012449	0.000281685	3.10617
NHSL1	NHS-like 1	NM_001144060 /// NM_020464	2.28196e-06	3.11399
CRISPLD1	cysteine-rich secretory protein LCCL domain containing 1	NM_031461	9.35518e-06	3.12196
SERPINE1	serpin peptidase inhibitor, clade E (nexin, plasminogen activator inhibitor type	NM_000602 /// NM_001165413	2.29526e-14	3.12263
FHOD3	formin homology 2 domain containing 3	NM_025135	6.3941e-05	3.13116
RAB7L1	RAB7, member RAS oncogene family-like 1	NM_001135662 /// NM_001135663 /// NM_001135664 /// NM_003929	4.99723e-09	3.13258
C15orf52	chromosome 15 open reading frame 52	NM_207380	1.95e-09	3.13962
CSF2	colony stimulating factor 2 (granulocyte-macrophage)	NM_000758	0.00104338	3.14295
RIT1	Ras-like without CAAX 1	NM_006912	2.32973e-06	3.14519
RASIP1	Ras interacting protein 1	NM_017805	2.72657e-07	3.15555
CCND2	cyclin D2	NM_001759	7.25067e-11	3.15844
KIAA1211	KIAA1211	NM_020722	1.46404e-08	3.16642
PNP	purine nucleoside phosphorylase	NM_000270	5.19643e-06	3.16921
NEO1	neogenin homolog 1 (chicken)	NM_001172623 /// NM_001172624 /// NM_002499	1.57458e-08	3.17288
CSRP1	cysteine and glycine-rich protein 1	NM_001144773 /// NM_004078	6.48039e-09	3.17528
ABI3BP	ABI family, member 3 (NESH) binding protein	NM_015429	5.01216e-10	3.18427
CAMK2N1	calcium/calmodulin-dependent protein kinase II inhibitor 1	NM_018584	0.000946587	3.18434
PELI1	pellino homolog 1 (Drosophila)	NM_020651	1.33495e-10	3.18473
BCHE	butyrylcholinesterase	NM_000055	4.58654e-12	3.18629
POSTN	periostin, osteoblast specific factor	NM_001135934 /// NM_001135935 /// NM_001135936 /// NM_006475	4.26997e-12	3.1895
ZNF93	zinc finger protein 93	NM_031218	7.90349e-09	3.19545
RPL27A	ribosomal protein L27a	NM_000990	1.78955e-10	3.19584
TBL1X	transducin (beta)-like 1X-linked	NM_001139466 /// NM_001139467 /// NM_001139468 /// NM_005647	9.7903e-06	3.19674
SLC6A15	solute carrier family 6 (neutral amino acid transporter), member 15	NM_001146335 /// NM_018057 /// NM_182767	5.76713e-09	3.20306
DSG2	desmoglein 2	NM_001943	5.21071e-11	3.20403
C15orf48	chromosome 15 open reading frame 48	NM_032413 /// NM_197955	5.04097e-07	3.20499
ZNF883	zinc finger protein 883	NM_001101338	7.25584e-09	3.2084
SYT11	synaptotagmin XI	NM_152280	6.6308e-08	3.20941
RGMB	RGM domain family, member B	NM_001012761	2.58471e-08	3.21054
LIMS3	LIM and senescent cell antigen-like domains 3	NM_033514 /// NR_027467	9.48151e-13	3.2133
INTU	inturned planar cell polarity effector homolog (Drosophila)	NM_015693	7.61623e-05	3.23205
B3GALNT1	beta-1,3-N-acetylgalactosaminyltransferase 1 (globoside blood group)	NM_001038628 /// NM_003781 /// NM_033167 /// NM_033168 /// NM_033169	1.06406e-07	3.23835
GSTO2	glutathione S-transferase omega 2	NM_183239	4.98308e-13	3.23973
VAMP5	vesicle-associated membrane protein 5 (myobrevin)	NM_006634	1.77548e-10	3.24192
C3orf52	chromosome 3 open reading frame 52	NM_001171747 /// NM_024616	7.33936e-08	3.24308
CYP51A1	cytochrome P450, family 51, subfamily A, polypeptide 1	NM_000786 /// NM_001146152	5.43743e-06	3.24622
GRIK2	glutamate receptor, ionotropic, kainate 2	NM_001166247 /// NM_021956 /// NM_175768	8.17537e-07	3.24912
TNFRSF10A	tumor necrosis factor receptor superfamily, member 10a	NM_003844	1.17347e-05	3.25462
CTPS	CTP synthase	NM_001905	6.08884e-05	3.25509
CYP51A1	cytochrome P450, family 51, subfamily A, polypeptide 1	NM_000786 /// NM_001146152	1.65539e-06	3.27015
CD274	CD274 molecule	NM_014143	1.61178e-10	3.27094
CDC42SE2	CDC42 small effector 2	NM_001038702 /// NM_020240	7.47928e-09	3.27952
CD55	CD55 molecule, decay accelerating factor for complement (Cromer blood group)	NM_000574 /// NM_001114752	1.25011e-08	3.28257
PGM2L1	phosphoglucomutase 2-like 1	NM_173582	1.77181e-09	3.29132
NEFL	neurofilament, light polypeptide	NM_006158	1.87509e-06	3.29213
DRAM1	DNA-damage regulated autophagy modulator 1	NM_018370	4.68745e-08	3.29802
FNIP2	folliculin interacting protein 2	NM_020840	9.52832e-08	3.31423
FAM162B	family with sequence similarity 162, member B	NM_001085480	2.25782e-11	3.31766
GDF15 /// LOC100292463	growth differentiation factor 15 /// similar to growth differentiation factor 15	NM_004864 /// XM_002345162	4.19418e-11	3.3252
EMILIN2	elastin microfibril interfacer 2	NM_032048	3.99818e-11	3.32673
HOXB7	homeobox B7	NM_004502	1.65072e-09	3.33585
ST6GAL1	ST6 beta-galactosamide alpha-2,6-sialyltranferase 1	NM_003032 /// NM_173216 /// NM_173217	1.46414e-09	3.34804
DNAJB9	DnaJ (Hsp40) homolog, subfamily B, member 9	NM_012328	9.56383e-10	3.35481
HOXB7	homeobox B7	NM_004502	3.47071e-10	3.37436
MGC87042	STEAP family protein MGC87042	NM_001164460 /// NM_207342 /// XM_001721690 /// XM_001723244	3.64655e-06	3.37532
EGF	epidermal growth factor	NM_001178130 /// NM_001178131 /// NM_001963	1.16947e-06	3.37914
DDX58	DEAD (Asp-Glu-Ala-Asp) box polypeptide 58	NM_014314	1.50745e-08	3.38836
C21orf7	chromosome 21 open reading frame 7	NM_020152	1.39039e-05	3.40522
TMEM200C	Transmembrane protein 200C	NM_001080209	2.63644e-07	3.41915
SHISA3	shisa homolog 3 (Xenopus laevis)	NM_001080505	0.00296481	3.4255
GDPD1	glycerophosphodiester phosphodiesterase domain containing 1	NM_001165993 /// NM_001165994 /// NM_182569	9.74442e-09	3.42801
BMPR1B	bone morphogenetic protein receptor, type IB	NM_001203	2.42239e-05	3.42827
SLC19A2	solute carrier family 19 (thiamine transporter), member 2	NM_006996	3.55629e-09	3.43715
ATF3	activating transcription factor 3	NM_001030287 /// NM_001040619 /// NM_001674 /// NM_004024	2.81128e-08	3.4553
C10orf58	chromosome 10 open reading frame 58	NM_032333 /// NR_024572	4.81534e-09	3.45879
LOC100130938	hypothetical LOC100130938	XM_001720237 /// XM_001720247 /// XM_001722558	3.06281e-06	3.46069
SNCA	synuclein, alpha (non A4 component of amyloid precursor)	NM_000345 /// NM_001146054 /// NM_001146055 /// NM_007308	1.24242e-09	3.46732
NFE2L3	nuclear factor (erythroid-derived 2)-like 3	NM_004289	9.20068e-10	3.47002
VCAN	versican	NM_001126336 /// NM_001164097 /// NM_001164098 /// NM_004385	5.23031e-07	3.47189
HKDC1	hexokinase domain containing 1	NM_025130	7.63219e-11	3.50452
SEL1L3	sel-1 suppressor of lin-12-like 3 (C. elegans)	NM_015187	2.91131e-07	3.51033
FZD8	frizzled homolog 8 (Drosophila)	NM_031866	0.00565526	3.51598
MCAM	melanoma cell adhesion molecule	NM_006500	3.966e-10	3.53499
PLA2G16	phospholipase A2, group XVI	NM_001128203 /// NM_007069	1.21311e-07	3.53639
VCAN	versican	NM_001126336 /// NM_001164097 /// NM_001164098 /// NM_004385	3.88959e-07	3.54328
OSTM1	osteopetrosis associated transmembrane protein 1	NM_014028	1.22947e-08	3.54331
SEL1L3	sel-1 suppressor of lin-12-like 3 (C. elegans)	NM_015187	9.41031e-07	3.54941
SOD2	superoxide dismutase 2, mitochondrial	NM_000636 /// NM_001024465 /// NM_001024466	2.39198e-07	3.55736
ANK2	ankyrin 2, neuronal	NM_001127493 /// NM_001148 /// NM_020977	1.21472e-05	3.55986
CXADR	coxsackie virus and adenovirus receptor	NM_001338	6.11891e-11	3.5685
TRIB1	tribbles homolog 1 (Drosophila)	NM_025195	3.39971e-07	3.56859
PPP1R14A	protein phosphatase 1, regulatory (inhibitor) subunit 14A	NM_033256	0.00195006	3.57583
SOD2	superoxide dismutase 2, mitochondrial	NM_000636 /// NM_001024465 /// NM_001024466	3.33607e-06	3.57751
NTM	neurotrimin	NM_001048209 /// NM_001144058 /// NM_001144059 /// NM_016522	9.95345e-11	3.57901
MMP16	matrix metallopeptidase 16 (membrane-inserted)	NM_005941 /// NM_022564	8.93431e-07	3.59696
ITGB3	integrin, beta 3 (platelet glycoprotein IIIa, antigen CD61)	NM_000212	3.0724e-10	3.62688
LOC729839	similar to DTW domain containing 2	XR_016021 /// XR_016053 /// XR_037215	8.96213e-08	3.64551
CNN1	calponin 1, basic, smooth muscle	NM_001299	5.38938e-06	3.64716
SLC2A3	solute carrier family 2 (facilitated glucose transporter), member 3	NM_006931	7.27273e-12	3.64741
STX3	syntaxin 3	NM_001178040 /// NM_004177	6.00736e-09	3.65645
MYOZ2	myozenin 2	NM_016599	4.03004e-09	3.65844
UBE2T	ubiquitin-conjugating enzyme E2T (putative)	NM_014176	1.22888e-06	3.67263
FNIP2	folliculin interacting protein 2	NM_020840	2.11183e-10	3.67753
NEFL	neurofilament, light polypeptide	NM_006158	2.72271e-08	3.68422
ARL4C	ADP-ribosylation factor-like 4C	NM_005737	1.57818e-11	3.68837
MCTP1	multiple C2 domains, transmembrane 1	NM_001002796 /// NM_024717	6.84713e-06	3.69051
MLKL	mixed lineage kinase domain-like	NM_001142497 /// NM_152649	1.88789e-06	3.71274
EPAS1	endothelial PAS domain protein 1	NM_001430	1.7376e-10	3.71452
DACT1	dapper, antagonist of beta-catenin, homolog 1 (Xenopus laevis)	NM_001079520 /// NM_016651	0.000150721	3.73225
GPR37	G protein-coupled receptor 37 (endothelin receptor type B-like)	NM_005302	1.98877e-06	3.74444
CYB5A	cytochrome b5 type A (microsomal)	NM_001914 /// NM_148923	7.50283e-12	3.74448
C7orf58	chromosome 7 open reading frame 58	NM_001105533 /// NM_024913	3.36215e-09	3.75267
ARHGDIB	Rho GDP dissociation inhibitor (GDI) beta	NM_001175	1.05365e-10	3.76866
RAB7L1	RAB7, member RAS oncogene family-like 1	NM_001135662 /// NM_001135663 /// NM_001135664 /// NM_003929	6.53247e-06	3.77925
MRS2	MRS2 magnesium homeostasis factor homolog (S. cerevisiae)	NM_020662	5.78654e-10	3.78671
SIK1	salt-inducible kinase 1	NM_173354	4.0556e-07	3.79624
LY96	lymphocyte antigen 96	NM_015364	1.01022e-09	3.79848
MTHFD2L	methylenetetrahydrofolate dehydrogenase (NADP+ dependent) 2-like	NM_001144978	6.3767e-06	3.81334
FLT1	fms-related tyrosine kinase 1 (vascular endothelial growth factor/vascular perme	NM_001159920 /// NM_001160030 /// NM_001160031 /// NM_002019	0.000703984	3.83621
C3orf55	chromosome 3 open reading frame 55	NM_001099777 /// NM_001130001 /// NM_001130002 /// NR_024016	1.78474e-08	3.83728
ARHGDIB	Rho GDP dissociation inhibitor (GDI) beta	NM_001175	1.44703e-12	3.8409
TGFB2	transforming growth factor, beta 2	NM_001135599 /// NM_003238	9.63499e-06	3.84973
APOE	apolipoprotein E	NM_000041	1.98868e-09	3.86213
CXCL5	chemokine (C-X-C motif) ligand 5	NM_002994	2.26226e-07	3.86784
NRK	Nik related kinase	NM_198465	1.60248e-11	3.8832
C12orf39	chromosome 12 open reading frame 39	NM_030572	2.08765e-07	3.88522
TPD52	tumor protein D52	NM_001025252 /// NM_001025253 /// NM_005079	1.15343e-09	3.88661
MEIS3P1	Meis homeobox 3 pseudogene 1	NR_002211	4.34697e-13	3.89698
CFLAR	CASP8 and FADD-like apoptosis regulator	NM_001127183 /// NM_001127184 /// NM_003879	5.34722e-09	3.90071
FAM107B	family with sequence similarity 107, member B	NM_031453	2.62137e-07	3.92759
CFLAR	CASP8 and FADD-like apoptosis regulator	NM_001127183 /// NM_001127184 /// NM_003879	8.98836e-10	3.9359
TPD52	tumor protein D52	NM_001025252 /// NM_001025253 /// NM_005079	2.19264e-08	3.94416
TGFB2	transforming growth factor, beta 2	NM_001135599 /// NM_003238	0.00157337	3.94738
OSTM1	osteopetrosis associated transmembrane protein 1	NM_014028	1.34652e-08	3.96042
ISL1	ISL LIM homeobox 1	NM_002202	7.3883e-10	3.97678
SP140	SP140 nuclear body protein	NM_001005176 /// NM_007237	3.98087e-05	3.9798
HECW2	HECT, C2 and WW domain containing E3 ubiquitin protein ligase 2	NM_020760	5.20385e-05	3.98669
FSTL3	follistatin-like 3 (secreted glycoprotein)	NM_005860	3.38325e-09	3.9897
TNFRSF10A	tumor necrosis factor receptor superfamily, member 10a	NM_003844	7.85028e-07	3.9919
FAM107B	family with sequence similarity 107, member B	NM_031453	9.66128e-11	3.99394
DYSF	dysferlin, limb girdle muscular dystrophy 2B (autosomal recessive)	NM_001130455 /// NM_001130976 /// NM_001130977 /// NM_001130978 /// NM_001130979	3.64058e-10	4.009
C13orf31	chromosome 13 open reading frame 31	NM_001128303 /// NM_153218	7.39558e-08	4.01298
B3GALNT1	beta-1,3-N-acetylgalactosaminyltransferase 1 (globoside blood group)	NM_001038628 /// NM_003781 /// NM_033167 /// NM_033168 /// NM_033169	6.86363e-10	4.01664
CAT	catalase	NM_001752	1.41797e-13	4.0394
VCAN	versican	NM_001126336 /// NM_001164097 /// NM_001164098 /// NM_004385	1.99469e-07	4.06721
MYD88	myeloid differentiation primary response gene (88)	NM_001172566 /// NM_001172567 /// NM_001172568 /// NM_001172569 /// NM_002468	7.29106e-12	4.11438
MYOZ2	myozenin 2	NM_016599	2.1926e-09	4.12273
EPHB1	EPH receptor B1	NM_004441	0.00141537	4.12758
KLF9	Kruppel-like factor 9	NM_001206	3.58111e-05	4.13341
VCAN	versican	NM_001126336 /// NM_001164097 /// NM_001164098 /// NM_004385	4.76074e-07	4.18734
C6orf174	chromosome 6 open reading frame 174	NM_001012279	2.00298e-08	4.19743
AFAP1L1	actin filament associated protein 1-like 1	NM_001146337 /// NM_152406	9.10886e-09	4.20876
PAPPA	pregnancy-associated plasma protein A, pappalysin 1	NM_002581	1.13813e-08	4.24041
FKBP11	FK506 binding protein 11, 19 kDa	NM_001143781 /// NM_001143782 /// NM_016594	4.27502e-07	4.24078
SOX11	SRY (sex determining region Y)-box 11	NM_003108	2.50013e-06	4.30446
B3GALNT1	beta-1,3-N-acetylgalactosaminyltransferase 1 (globoside blood group)	NM_001038628 /// NM_003781 /// NM_033167 /// NM_033168 /// NM_033169	2.48283e-07	4.30631
STC2	stanniocalcin 2	NM_003714	8.24437e-11	4.32639
HEY1	hairy/enhancer-of-split related with YRPW motif 1	NM_001040708 /// NM_012258	4.53834e-06	4.35626
C3	complement component 3	NM_000064	2.0084e-06	4.36241
CALB2	calbindin 2	NM_001740 /// NM_007087 /// NM_007088 /// NR_027910	0.000731028	4.37503
CDC42	cell division cycle 42 (GTP binding protein, 25kDa)	NM_001039802 /// NM_001791 /// NM_044472	7.37894e-10	4.38553
STMN2	stathmin-like 2	NM_007029	8.75554e-05	4.40179
FKBP11	FK506 binding protein 11, 19 kDa	NM_001143781 /// NM_001143782 /// NM_016594	4.25814e-07	4.48322
ICAM1	intercellular adhesion molecule 1	NM_000201	7.04521e-08	4.50563
JAG1	jagged 1 (Alagille syndrome)	NM_000214	0.000434421	4.52773
LOC285628	hypothetical protein LOC285628	---	2.06104e-07	4.53036
FLT1	fms-related tyrosine kinase 1 (vascular endothelial growth factor/vascular perme	NM_001159920 /// NM_001160030 /// NM_001160031 /// NM_002019	0.00164742	4.53861
SCG2	secretogranin II	NM_003469	1.14455e-05	4.57313
SLITRK4	SLIT and NTRK-like family, member 4	NM_001184749 /// NM_001184750 /// NM_173078	4.55334e-05	4.58719
BANK1	B-cell scaffold protein with ankyrin repeats 1	NM_001083907 /// NM_001127507 /// NM_017935	2.31757e-06	4.58812
KIT	v-kit Hardy-Zuckerman 4 feline sarcoma viral oncogene homolog	NM_000222 /// NM_001093772	5.48451e-05	4.59938
CAMK2N1	calcium/calmodulin-dependent protein kinase II inhibitor 1	NM_018584	7.93224e-06	4.61308
HES4	hairy and enhancer of split 4 (Drosophila)	NM_001142467 /// NM_021170	1.32396e-06	4.61904
STOX2	storkhead box 2	NM_020225	1.34794e-12	4.62427
C9orf64	chromosome 9 open reading frame 64	NM_032307	9.74203e-12	4.67805
LOC728613	programmed cell death 6 pseudogene	NR_003713	7.41871e-10	4.6887
ZNF22	zinc finger protein 22 (KOX 15)	NM_006963	6.90459e-09	4.69403
NTM	neurotrimin	NM_001048209 /// NM_001144058 /// NM_001144059 /// NM_016522	1.46896e-08	4.69882
TPD52	tumor protein D52	NM_001025252 /// NM_001025253 /// NM_005079	1.05652e-09	4.70301
PPAPDC1A	phosphatidic acid phosphatase type 2 domain containing 1A	NM_001030059	7.01104e-09	4.70865
TGFB2	transforming growth factor, beta 2	NM_001135599 /// NM_003238	5.41866e-05	4.7128
SOX11	SRY (sex determining region Y)-box 11	NM_003108	1.56039e-05	4.72309
MRPL43	mitochondrial ribosomal protein L43	NM_032112 /// NM_176792 /// NM_176793 /// NM_176794	9.87066e-12	4.72456
CFLAR	CASP8 and FADD-like apoptosis regulator	NM_001127183 /// NM_001127184 /// NM_003879	3.64857e-09	4.73726
STC2	stanniocalcin 2	NM_003714	5.91071e-11	4.73943
LAMB3	laminin, beta 3	NM_000228 /// NM_001017402 /// NM_001127641	2.30202e-05	4.74313
PPAP2C	phosphatidic acid phosphatase type 2C	NM_003712 /// NM_177526 /// NM_177543	4.62843e-09	4.80474
JAG1	Jagged 1 (Alagille syndrome)	NM_000214	9.47546e-05	4.80748
FOS	FBJ murine osteosarcoma viral oncogene homolog	NM_005252	0.00138295	4.85545
FLJ42709	hypothetical LOC441094	NR_015369 /// NR_021490 /// NR_021491	0.000169853	4.86432
ELTD1	EGF, latrophilin and seven transmembrane domain containing 1	NM_022159	7.00154e-09	4.89997
ZNF506	zinc finger protein 506	NM_001099269 /// NM_001145404	1.45119e-08	4.9042
CFLAR	CASP8 and FADD-like apoptosis regulator	NM_001127183 /// NM_001127184 /// NM_003879	1.13466e-07	4.92341
NETO1	neuropilin (NRP) and tolloid (TLL)-like 1	NM_138966 /// NM_138999 /// NM_153181	1.31038e-06	4.96208
AFP	alpha-fetoprotein	NM_001134	1.75653e-06	4.9623
LAMA1	laminin, alpha 1	NM_005559	2.36622e-07	4.97428
CYB5A	cytochrome b5 type A (microsomal)	NM_001914 /// NM_148923	4.06622e-12	4.98571
BST1	bone marrow stromal cell antigen 1	NM_004334	3.50151e-07	5.03817
KRT7	keratin 7	NM_005556	0.000449692	5.04436
GCNT2	glucosaminyl (N-acetyl) transferase 2, I-branching enzyme (I blood group)	NM_001491 /// NM_145649 /// NM_145655	2.55993e-11	5.10449
ARMCX4	armadillo repeat containing, X-linked 4	NR_028407 /// XM_001713884 /// XM_001716999 /// XM_001717882 /// XM_002346320	1.54758e-08	5.10709
COX7A1	cytochrome c oxidase subunit VIIa polypeptide 1 (muscle)	NM_001864	8.25817e-10	5.11511
ENC1	ectodermal-neural cortex 1 (with BTB-like domain)	NM_003633	2.46932e-09	5.12221
MEGF6	multiple EGF-like-domains 6	NM_001409	3.5037e-09	5.12388
NFE2L3	nuclear factor (erythroid-derived 2)-like 3	NM_004289	8.64617e-11	5.13449
CYB5A	cytochrome b5 type A (microsomal)	NM_001914 /// NM_148923	2.15697e-10	5.14067
CTHRC1	collagen triple helix repeat containing 1	NM_138455	4.20023e-11	5.16836
HDAC9	histone deacetylase 9	NM_014707 /// NM_058176 /// NM_058177 /// NM_178423 /// NM_178425	5.22097e-12	5.24467
POSTN	periostin, osteoblast specific factor	NM_001135934 /// NM_001135935 /// NM_001135936 /// NM_006475	1.92178e-09	5.2579
VCAN	versican	NM_001126336 /// NM_001164097 /// NM_001164098 /// NM_004385	4.28819e-07	5.32735
SOD2	superoxide dismutase 2, mitochondrial	NM_000636 /// NM_001024465 /// NM_001024466	9.7658e-08	5.41899
SLC7A11	solute carrier family 7, (cationic amino acid transporter, y+ system) member 11	NM_014331	5.9284e-09	5.42618
ITGB3	integrin, beta 3 (platelet glycoprotein IIIa, antigen CD61)	NM_000212	7.55501e-11	5.47672
GPX7	glutathione peroxidase 7	NM_015696	1.14809e-07	5.50339
NOG	noggin	NM_005450	4.88404e-11	5.50988
TNFAIP3	tumor necrosis factor, alpha-induced protein 3	NM_006290	7.27431e-09	5.51396
PLA2G4C	phospholipase A2, group IVC (cytosolic, calcium-independent)	NM_001159322 /// NM_001159323 /// NM_003706	8.36936e-09	5.51409
BAMBI	BMP and activin membrane-bound inhibitor homolog (Xenopus laevis)	NM_012342	1.73875e-05	5.52119
CXCL3	chemokine (C-X-C motif) ligand 3	NM_002090	3.55402e-05	5.55058
NAMPT	Nicotinamide phosphoribosyltransferase	NM_005746	0.00155113	5.62776
RWDD2B	RWD domain containing 2B	NM_016940	7.7283e-11	5.63129
GNA14	guanine nucleotide binding protein (G protein), alpha 14	NM_004297	0.000211762	5.67735
SLC35E3	solute carrier family 35, member E3	NM_018656	4.47314e-12	5.79472
NLRP2	NLR family, pyrin domain containing 2	NM_001174081 /// NM_001174082 /// NM_001174083 /// NM_017852	1.93933e-11	5.81411
SCIN	scinderin	NM_001112706 /// NM_033128	8.62778e-09	5.84354
NLGN4X	neuroligin 4, X-linked	NM_020742 /// NM_181332	2.48358e-12	5.93139
TGFB2	transforming growth factor, beta 2	NM_001135599 /// NM_003238	1.67224e-05	5.96243
IAH1	isoamyl acetate-hydrolyzing esterase 1 homolog (S. cerevisiae)	NM_001039613	7.16935e-14	5.99366
CBR1	carbonyl reductase 1	NM_001757	5.59667e-11	6.08432
ZNF22	zinc finger protein 22 (KOX 15)	NM_006963	8.35488e-10	6.11299
SLC6A15	solute carrier family 6 (neutral amino acid transporter), member 15	NM_001146335 /// NM_018057 /// NM_182767	0.000666273	6.14407
PAPPA	pregnancy-associated plasma protein A, pappalysin 1	NM_002581	1.18948e-11	6.17521
DSC2	desmocollin 2	NM_004949 /// NM_024422	2.7333e-08	6.19708
DSC3	desmocollin 3	NM_001941 /// NM_024423	1.38649e-07	6.21702
ACOT1 /// ACOT2	acyl-CoA thioesterase 1 /// acyl-CoA thioesterase 2	NM_001037161 /// NM_006821	1.8121e-06	6.23197
FLRT2	Fibronectin leucine rich transmembrane protein 2	NM_013231	9.51534e-12	6.25193
C3orf70	chromosome 3 open reading frame 70	NM_001025266	2.17996e-07	6.26671
CLDN1	claudin 1	NM_021101	4.36371e-13	6.31719
TNFAIP3	tumor necrosis factor, alpha-induced protein 3	NM_006290	9.17236e-09	6.33729
CFLAR	CASP8 and FADD-like apoptosis regulator	NM_001127183 /// NM_001127184 /// NM_003879	3.72563e-07	6.35526
LOC389831	Hypothetical gene supported by AL713796	---	1.10753e-07	6.38443
ZNF804A	zinc finger protein 804A	NM_194250	3.59463e-09	6.43084
MFAP3L	microfibrillar-associated protein 3-like	NM_001009554 /// NM_021647	5.99192e-09	6.50253
KCTD4	potassium channel tetramerisation domain containing 4	NM_198404	3.82143e-13	6.56742
SRGN	serglycin	NM_002727	5.06932e-14	6.56906
MUM1L1	melanoma associated antigen (mutated) 1-like 1	NM_001171020 /// NM_152423	8.97982e-06	6.57463
JAG1	jagged 1 (Alagille syndrome)	NM_000214	0.000569582	6.60592
HAS2	Hyaluronan synthase 2	NM_005328	2.57521e-07	6.62111
CCDC81	coiled-coil domain containing 81	NM_001156474 /// NM_021827	5.46522e-06	6.63025
KCTD4	potassium channel tetramerisation domain containing 4	NM_198404	2.61497e-09	6.68098
TOX2	TOX high mobility group box family member 2	NM_001098796 /// NM_001098797 /// NM_001098798 /// NM_032883	1.57595e-06	6.68921
PAPPA	pregnancy-associated plasma protein A, pappalysin 1	NM_002581	1.67546e-14	6.69033
FRAS1	Fraser syndrome 1	NM_001166133 /// NM_025074	8.31414e-12	6.69087
HMCN1	hemicentin 1	NM_031935	3.54828e-08	6.69622
EDN1	endothelin 1	NM_001168319 /// NM_001955	1.16081e-10	6.77135
POLR3G	polymerase (RNA) III (DNA directed) polypeptide G (32kD)	NM_006467	4.47707e-11	6.82819
CDKN2B	cyclin-dependent kinase inhibitor 2B (p15, inhibits CDK4)	NM_004936 /// NM_078487	1.00833e-05	6.82831
KIAA1211	KIAA1211	NM_020722	6.94628e-10	6.84644
GABBR1 /// UBD	gamma-aminobutyric acid (GABA) B receptor, 1 /// ubiquitin D	NM_001470 /// NM_006398 /// NM_021903 /// NM_021904 /// NM_021905	0.000377098	6.85769
DSC3	desmocollin 3	NM_001941 /// NM_024423	1.20812e-07	6.85972
CFLAR	CASP8 and FADD-like apoptosis regulator	NM_001127183 /// NM_001127184 /// NM_003879	1.41373e-07	7.04095
DUSP23	dual specificity phosphatase 23	NM_017823	1.69274e-10	7.1032
CTSO	cathepsin O	NM_001334	4.47658e-10	7.23395
PAPPA	pregnancy-associated plasma protein A, pappalysin 1	NM_002581	4.00407e-15	7.24
IL32	interleukin 32	NM_001012631 /// NM_001012632 /// NM_001012633 /// NM_001012634 /// NM_001012635	6.78736e-10	7.28283
GABBR2	gamma-aminobutyric acid (GABA) B receptor, 2	NM_005458	3.46208e-06	7.33996
HLTF	helicase-like transcription factor	NM_003071 /// NM_139048	9.64733e-13	7.34928
QPCT	glutaminyl-peptide cyclotransferase	NM_012413	3.17251e-11	7.47284
PAPPA	pregnancy-associated plasma protein A, pappalysin 1	NM_002581	1.34944e-13	7.61487
KYNU	kynureninase (L-kynurenine hydrolase)	NM_001032998 /// NM_003937	0.000492306	7.70345
XIST	X (inactive)-specific transcript (non-protein coding)	NR_001564	1.16173e-10	7.72706
SLC7A2	solute carrier family 7 (cationic amino acid transporter, y+ system), member 2	NM_001008539 /// NM_001164771 /// NM_003046	2.93662e-09	7.87725
RRAGD	Ras-related GTP binding D	NM_021244	2.57654e-07	7.94187
GPNMB	glycoprotein (transmembrane) nmb	NM_001005340 /// NM_002510	6.65227e-10	7.99437
PAPPA	pregnancy-associated plasma protein A, pappalysin 1	NM_002581	1.22666e-15	8.04887
INPP5F	inositol polyphosphate-5-phosphatase F	NM_014937 /// NR_003251 /// NR_003252	5.54296e-10	8.13844
XIST	X (inactive)-specific transcript (non-protein coding)	NR_001564	5.57084e-10	8.2619
ARMCX1	armadillo repeat containing, X-linked 1	NM_016608	1.30323e-11	8.27574
ABLIM3	actin binding LIM protein family, member 3	NM_014945	5.42248e-08	8.32794
CHMP4C	chromatin modifying protein 4C	NM_152284	5.19822e-11	8.35768
DNAJC6	DnaJ (Hsp40) homolog, subfamily C, member 6	NM_014787	5.58622e-10	8.45661
ICAM1	intercellular adhesion molecule 1	NM_000201	9.51352e-09	8.62089
TRIM58	tripartite motif-containing 58	NM_015431	3.42006e-07	8.85212
HAS2	hyaluronan synthase 2	NM_005328	1.00194e-06	8.96322
BEX1	brain expressed, X-linked 1	NM_018476	2.07866e-06	9.34124
GABRA5	gamma-aminobutyric acid (GABA) A receptor, alpha 5	NM_000810 /// NM_001165037	1.16534e-11	9.46439
CCND2	cyclin D2	NM_001759	1.16894e-11	9.56608
ENC1	ectodermal-neural cortex 1 (with BTB-like domain)	NM_003633	1.50265e-09	10.017
LIMS3 /// LIMS3-LOC440895 /// LOC440895	LIM and senescent cell antigen-like domains 3 /// LIMS3-LOC440895 read-through /	NM_033514 /// NR_027143 /// NR_027144 /// NR_027145 /// NR_027467	2.5646e-09	10.1117
PAPPA	pregnancy-associated plasma protein A, pappalysin 1	NM_002581	1.4201e-14	10.3638
CAT	catalase	NM_001752	1.50912e-14	10.4713
EDN1	endothelin 1	NM_001168319 /// NM_001955	3.68203e-11	10.61
SCG5	secretogranin V (7B2 protein)	NM_001144757 /// NM_003020	9.1748e-11	10.7099
SPP1	secreted phosphoprotein 1	NM_000582 /// NM_001040058 /// NM_001040060	1.15945e-08	10.8234
DCLK1	Doublecortin-like kinase 1	NM_004734	7.68157e-11	10.8996
RRAGD	Ras-related GTP binding D	NM_021244	1.43502e-07	10.9802
SLITRK4	SLIT and NTRK-like family, member 4	NM_001184749 /// NM_001184750 /// NM_173078	1.23687e-09	11.2672
SLC39A8	solute carrier family 39 (zinc transporter), member 8	NM_001135146 /// NM_001135147 /// NM_001135148 /// NM_022154	5.01849e-11	11.6909
EREG	epiregulin	NM_001432	2.2069e-07	12.4079
IL1B	interleukin 1, beta	NM_000576	0.00136147	12.5083
SRGN	serglycin	NM_002727	1.76761e-11	12.5902
HAPLN1	hyaluronan and proteoglycan link protein 1	NM_001884	6.86593e-07	12.6295
HAPLN1	hyaluronan and proteoglycan link protein 1	NM_001884	9.34687e-07	13.0142
IL1B	interleukin 1, beta	NM_000576	0.000757692	13.3419
MGAM	maltase-glucoamylase (alpha-glucosidase)	NM_004668	3.06015e-11	13.6011
GALNT3	UDP-N-acetyl-alpha-D-galactosamine:polypeptide N-acetylgalactosaminyltransferase	NM_004482	1.47576e-12	13.8579
HAPLN1	hyaluronan and proteoglycan link protein 1	NM_001884	3.90751e-07	15.0741
C5orf46	chromosome 5 open reading frame 46	NM_206966	3.10881e-08	15.6424
MMP1	matrix metallopeptidase 1 (interstitial collagenase)	NM_001145938 /// NM_002421	3.27332e-08	17.6426
HAPLN1	hyaluronan and proteoglycan link protein 1	NM_001884	1.13766e-06	21.3909
DNER	delta/notch-like EGF repeat containing	NM_139072	4.42578e-05	21.9808
CXCL6	chemokine (C-X-C motif) ligand 6 (granulocyte chemotactic protein 2)	NM_002993	3.51957e-10	23.3132
MMP3	matrix metallopeptidase 3 (stromelysin 1, progelatinase)	NM_002422	0.00423729	23.4431
XIST	X (inactive)-specific transcript (non-protein coding)	NR_001564	7.82535e-12	24.2577
ANKRD1	ankyrin repeat domain 1 (cardiac muscle)	NM_014391	4.36889e-09	24.2926
LOC389831	Hypothetical gene supported by AL713796	---	1.04776e-13	25.0196
LCP1	lymphocyte cytosolic protein 1 (L-plastin)	NM_002298	4.22987e-15	25.3391
G0S2	G0/G1switch 2	NM_015714	1.92758e-05	28.8063
XIST	X (inactive)-specific transcript (non-protein coding)	NR_001564	1.35597e-11	29.3509
XIST	X (inactive)-specific transcript (non-protein coding)	NR_001564	9.26904e-12	29.6282
CXCL1	chemokine (C-X-C motif) ligand 1 (melanoma growth stimulating activity, alpha)	NM_001511	1.4926e-09	29.7262
XIST	X (inactive)-specific transcript (non-protein coding)	NR_001564	3.54666e-11	36.499
CXCL5	chemokine (C-X-C motif) ligand 5	NM_002994	6.21846e-10	37.856
CXCL5	chemokine (C-X-C motif) ligand 5	NM_002994	3.03476e-09	38.4305
IL6	interleukin 6 (interferon, beta 2)	NM_000600	9.34577e-12	48.6858
CXCL2	chemokine (C-X-C motif) ligand 2	NM_002089	1.21398e-10	50.7531
CLDN11	claudin 11	NM_005602	1.35145e-12	52.631
IL8	interleukin 8	NM_000584	5.23653e-08	59.7005
IL8	interleukin 8	NM_000584	1.05112e-06	59.9389
Genes overexpressed in hESC-MPs compared to TGFb1 treated hESC-MPs
Gene Symbol	Gene Title	RefSeq Transcript ID	p-value	Fold-Change
GABRB1	gamma-aminobutyric acid (GABA) A receptor, beta 1	NM_000812	3.16e-14	-121.554
RPS4Y1	ribosomal protein S4, Y-linked 1	NM_001008	5.23e-16	-107.792
PPAP2B	phosphatidic acid phosphatase type 2B	NM_003713 /// NM_177414	4.33e-08	-49.7485
PPAP2B	phosphatidic acid phosphatase type 2B	NM_003713 /// NM_177414	1.32e-07	-44.7563
EIF1AY	eukaryotic translation initiation factor 1A, Y-linked	NM_004681	1.11e-14	-39.9518
PPAP2B	phosphatidic acid phosphatase type 2B	NM_003713 /// NM_177414	7.86e-08	-36.7953
MEOX2	mesenchyme homeobox 2	NM_005924	1.31e-09	-35.7194
DDX3Y	DEAD (Asp-Glu-Ala-Asp) box polypeptide 3, Y-linked	NM_001122665 /// NM_004660	8.93e-17	-35.6075
LHX9	LIM homeobox 9	NM_001014434 /// NM_020204	9.3e-13	-34.4342
HGF	hepatocyte growth factor (hepapoietin A; scatter factor)	NM_000601 /// NM_001010931 /// NM_001010932 /// NM_001010933 /// NM_001010934	3.97e-12	-31.6369
S100A4	S100 calcium binding protein A4	NM_002961 /// NM_019554	3.92e-11	-31.0857
MXRA5	matrix-remodelling associated 5	NM_015419	1.22e-06	-25.179
CD24	CD24 molecule	NM_013230	1.33e-07	-25.1752
PTGS2	prostaglandin-endoperoxide synthase 2 (prostaglandin G/H synthase and cyclooxyge	NM_000963	2.57e-05	-23.814
CD24	CD24 molecule	NM_013230	6.53e-07	-22.276
PTGS2	prostaglandin-endoperoxide synthase 2 (prostaglandin G/H synthase and cyclooxyge	NM_000963	0.000332357	-20.1865
USP9Y	ubiquitin specific peptidase 9, Y-linked	NM_004654	5.36e-13	-19.7714
CD24	CD24 molecule	NM_013230	6.36e-07	-19.6522
MAB21L2	mab-21-like 2 (C. elegans)	NM_006439	9.97e-12	-18.6712
C10orf136	chromosome 10 open reading frame 136	XM_001717004 /// XM_926383 /// XM_936868	2.9e-10	-18.4855
CDH6	cadherin 6, type 2, K-cadherin (fetal kidney)	NM_004932	3.96e-08	-17.758
ACAN	aggrecan	NM_001135 /// NM_013227	3.17e-11	-16.5955
MAGEH1	melanoma antigen family H, 1	NM_014061	3.63e-12	-16.5294
HGF	hepatocyte growth factor (hepapoietin A; scatter factor)	NM_000601 /// NM_001010931 /// NM_001010932 /// NM_001010933 /// NM_001010934	5.23e-08	-15.8592
TAF9B	TAF9B RNA polymerase II, TATA box binding protein (TBP)-associated factor, 31kDa	NM_015975	4.11e-12	-15.6057
CD24	CD24 molecule	NM_013230	7.28e-09	-14.8058
DDX3Y	DEAD (Asp-Glu-Ala-Asp) box polypeptide 3, Y-linked	NM_001122665 /// NM_004660	2.77e-14	-14.582
MKX	mohawk homeobox	NM_173576	1.07e-07	-14.1676
LXN	latexin	NM_020169	2.43e-12	-13.0627
HGF	hepatocyte growth factor (hepapoietin A; scatter factor)	NM_000601 /// NM_001010931 /// NM_001010932 /// NM_001010933 /// NM_001010934	2.01e-10	-12.8354
ACAN	aggrecan	NM_001135 /// NM_013227	3.22e-10	-12.6277
COL21A1	collagen, type XXI, alpha 1	NM_030820	5.22e-09	-12.1933
PPP2R2B	protein phosphatase 2, regulatory subunit B, beta	NM_001127381 /// NM_004576 /// NM_181674 /// NM_181675 /// NM_181676 /// NM_1816	7.47e-10	-11.9765
NCRNA00116	non-protein coding RNA 116	NR_027063	9.09e-13	-11.8673
TTTY15	testis-specific transcript, Y-linked 15 (non-protein coding)	NR_001545	9.97e-13	-11.8432
USP9Y	ubiquitin specific peptidase 9, Y-linked	NM_004654	5.21e-11	-11.7112
GSTT1	glutathione S-transferase theta 1	NM_000853	4.33e-12	-11.5604
ACAN	aggrecan	NM_001135 /// NM_013227	9.11e-11	-11.1416
APCDD1L	adenomatosis polyposis coli down-regulated 1-like	NM_153360	2.06e-10	-10.8003
HGF	hepatocyte growth factor (hepapoietin A; scatter factor)	NM_000601 /// NM_001010931 /// NM_001010932 /// NM_001010933 /// NM_001010934	1.15e-09	-10.7865
LIPG	lipase, endothelial	NM_006033	4.79e-08	-10.734
HOXA13	homeobox A13	NM_000522	3.13e-12	-10.2208
GAS1	growth arrest-specific 1	NM_002048	2.53e-08	-9.68031
SERPINF1	serpin peptidase inhibitor, clade F (alpha-2 antiplasmin, pigment epithelium der	NM_002615	2.84e-09	-9.61964
CD24	CD24 molecule	NM_013230	2.5e-12	-9.37854
MKX	mohawk homeobox	NM_173576	1.77e-09	-9.32587
FHL1	four and a half LIM domains 1	NM_001159699 /// NM_001159700 /// NM_001159701 /// NM_001159702 /// NM_001159703	1.77e-05	-9.21322
CDH6	cadherin 6, type 2, K-cadherin (fetal kidney)	NM_004932	2.61e-08	-9.16822
FHL1	four and a half LIM domains 1	NM_001159699 /// NM_001159700 /// NM_001159701 /// NM_001159702 /// NM_001159703	9.9e-05	-9.00319
AIM1	absent in melanoma 1	NM_001624	1.01e-08	-8.98271
TOX	thymocyte selection-associated high mobility group box	NM_014729	2.34e-09	-8.88702
CLEC3B	C-type lectin domain family 3, member B	NM_003278	4.05e-10	-8.54532
PRRX1	paired related homeobox 1	NM_006902 /// NM_022716	8.37e-13	-8.44424
CRABP2	cellular retinoic acid binding protein 2	NM_001878	2.1e-08	-8.28856
CD24	CD24 molecule	NM_013230	1.2e-08	-8.22392
CYorf15A	chromosome Y open reading frame 15A	NM_001005852	1.71e-10	-8.16536
ASS1	argininosuccinate synthase 1	NM_000050 /// NM_054012	1.6e-08	-8.09203
H19	H19, imprinted maternally expressed transcript (non-protein coding)	NR_002196	7.83e-06	-7.74018
COLEC12	collectin sub-family member 12	NM_130386	3.56e-09	-7.59631
EIF1AY	eukaryotic translation initiation factor 1A, Y-linked	NM_004681	1.73e-11	-7.41648
DCN	decorin	NM_001920 /// NM_133503 /// NM_133504 /// NM_133505 /// NM_133506 /// NM_133507	5.59e-12	-7.39091
ST7L	Suppression of tumorigenicity 7 like	NM_017744 /// NM_138727 /// NM_138728 /// NM_138729	1.27e-09	-7.26937
DHRS2	dehydrogenase/reductase (SDR family) member 2	NM_005794 /// NM_182908	9.01e-10	-7.26116
DCN	decorin	NM_001920 /// NM_133503 /// NM_133504 /// NM_133505 /// NM_133506 /// NM_133507	2.43e-11	-7.12015
NLGN4Y	neuroligin 4, Y-linked	NM_001164238 /// NM_014893 /// NR_028318 /// NR_028319	1.06e-09	-7.10142
FHL1	four and a half LIM domains 1	NM_001159699 /// NM_001159700 /// NM_001159701 /// NM_001159702 /// NM_001159703	0.000144992	-7.04432
SAMD5	sterile alpha motif domain containing 5	NM_001030060	9.16e-10	-6.87099
C11orf87	chromosome 11 open reading frame 87	NM_207645	5.97e-07	-6.54472
PRRX1	paired related homeobox 1	NM_006902 /// NM_022716	6.08e-11	-6.14489
MATN2	matrilin 2	NM_002380 /// NM_030583	0.000313871	-6.14323
HERC2P3	hect domain and RLD 2 pseudogene 3	---	6.55e-12	-6.14192
SIX1	SIX homeobox 1	NM_005982	5.87e-10	-6.02906
PTGER2	prostaglandin E receptor 2 (subtype EP2), 53kDa	NM_000956	1.78e-09	-6.00219
STMN3	stathmin-like 3	NM_015894	1.08e-13	-5.96629
MOXD1	monooxygenase, DBH-like 1	NM_015529	1.44e-08	-5.93077
DCN	decorin	NM_001920 /// NM_133503 /// NM_133504 /// NM_133505 /// NM_133506 /// NM_133507	3.23e-12	-5.772
EBF3	early B-cell factor 3	NM_001005463	2.05e-11	-5.73446
SHISA2	shisa homolog 2 (Xenopus laevis)	NM_001007538	4.11e-05	-5.71613
HSPB7	heat shock 27kDa protein family, member 7 (cardiovascular)	NM_014424	1.8e-09	-5.6956
RARRES1	retinoic acid receptor responder (tazarotene induced) 1	NM_002888 /// NM_206963	6.78e-11	-5.6233
FHL1	four and a half LIM domains 1	NM_001159699 /// NM_001159700 /// NM_001159701 /// NM_001159702 /// NM_001159703	0.000134057	-5.53296
PART1	prostate androgen-regulated transcript 1 (non-protein coding)	NR_024617 /// NR_028508 /// NR_028509	2.78e-08	-5.51769
SLC2A12	solute carrier family 2 (facilitated glucose transporter), member 12	NM_145176	6.89e-10	-5.50905
FHL1	four and a half LIM domains 1	NM_001159699 /// NM_001159700 /// NM_001159701 /// NM_001159702 /// NM_001159703	8.79e-05	-5.50284
DCC	deleted in colorectal carcinoma	NM_005215	1.35e-06	-5.46338
EBF3	early B-cell factor 3	NM_001005463	9.18e-10	-5.4379
NID2	nidogen 2 (osteonidogen)	NM_007361	9.68e-12	-5.41406
PCOLCE	procollagen C-endopeptidase enhancer	NM_002593	3.54e-09	-5.40985
ENPP1	ectonucleotide pyrophosphatase/phosphodiesterase 1	NM_006208	8.12e-08	-5.39574
TNNC1	troponin C type 1 (slow)	NM_003280	6.24e-06	-5.38929
EMP2	epithelial membrane protein 2	NM_001424	2.34e-08	-5.27941
CYorf15B	chromosome Y open reading frame 15B	NM_032576	6.66e-12	-5.16986
LOC339535	hypothetical LOC339535	NR_015407	1.41e-09	-5.14669
MGMT	O-6-methylguanine-DNA methyltransferase	NM_002412	6.24e-11	-5.10389
PNPO	pyridoxamine 5'-phosphate oxidase	NM_018129	2.86e-11	-5.09578
PSG4	pregnancy specific beta-1-glycoprotein 4	NM_002780 /// NM_213633	3.62e-09	-5.04343
SCRG1	stimulator of chondrogenesis 1	NM_007281	7.64e-06	-5.03553
CDH6	cadherin 6, type 2, K-cadherin (fetal kidney)	NM_004932	5.56e-07	-5.00661
FAM46A	family with sequence similarity 46, member A	NM_017633	1e-07	-5.0021
PCDH18	protocadherin 18	NM_019035	0.00119487	-5.00194
HOXA3	homeobox A3	NM_030661 /// NM_153631 /// NM_153632	3.68e-10	-4.98774
WDR72	WD repeat domain 72	NM_182758	7.67e-11	-4.91182
TMBIM4	transmembrane BAX inhibitor motif containing 4	NM_016056	5.51e-11	-4.84787
MOXD1	monooxygenase, DBH-like 1	NM_015529	5.4e-09	-4.84491
C13orf15	chromosome 13 open reading frame 15	NM_014059	1.56e-06	-4.8273
LOC100192378	hypothetical LOC100192378	NR_024360	4.65e-08	-4.81229
RRAGB	Ras-related GTP binding B	NM_006064 /// NM_016656	5.65e-09	-4.79153
DOK5	docking protein 5	NM_018431	1.3e-09	-4.76748
ZFY	zinc finger protein, Y-linked	NM_001145275 /// NM_001145276 /// NM_003411	1.53e-10	-4.74728
PNMAL1	PNMA-like 1	NM_001103149 /// NM_018215	1.05e-09	-4.71579
C5orf23	chromosome 5 open reading frame 23	NM_024563	3.68e-07	-4.69111
TMBIM4	transmembrane BAX inhibitor motif containing 4	NM_016056	1.84e-10	-4.66186
LAMA4	laminin, alpha 4	NM_001105206 /// NM_001105207 /// NM_001105208 /// NM_001105209 /// NM_002290	4.16e-08	-4.5987
PDZRN3	PDZ domain containing ring finger 3	NM_015009	2.9e-09	-4.57101
BCL2L11	BCL2-like 11 (apoptosis facilitator)	NM_006538 /// NM_138621 /// NM_207002	2.36e-08	-4.566
ARHGAP28	Rho GTPase activating protein 28	NM_001010000 /// NM_030672	2.99e-06	-4.54517
NBLA00301	Nbla00301	NR_003679	2.22e-08	-4.53431
H19	H19, imprinted maternally expressed transcript (non-protein coding)	NR_002196	1.76e-05	-4.50973
FAM84A	family with sequence similarity 84, member A	NM_145175	1.17e-07	-4.50644
PDLIM1	PDZ and LIM domain 1	NM_020992	5.47e-05	-4.50394
HOXA13	homeobox A13	NM_000522	1.46e-09	-4.50351
ITGBL1	integrin, beta-like 1 (with EGF-like repeat domains)	NM_004791	9.23e-15	-4.50282
LEPREL1	leprecan-like 1	NM_001134418 /// NM_018192	1.66e-06	-4.47246
SIX1	SIX homeobox 1	NM_005982	1.48e-08	-4.45194
SFMBT2	Scm-like with four mbt domains 2	NM_001029880	4.25e-08	-4.44839
C11orf87	chromosome 11 open reading frame 87	NM_207645	2.79e-06	-4.41711
ZIC1	Zic family member 1 (odd-paired homolog, Drosophila)	NM_003412	2.65e-10	-4.4064
IGFBP6	insulin-like growth factor binding protein 6	NM_002178	6.3e-12	-4.40083
ID4	inhibitor of DNA binding 4, dominant negative helix-loop-helix protein	NM_001546	6.43e-07	-4.39087
RUNX1T1	runt-related transcription factor 1; translocated to, 1 (cyclin D-related)	NM_004349 /// NM_175634 /// NM_175635 /// NM_175636	2.28e-06	-4.37354
LOC149773	Hypothetical protein LOC149773	XR_042084 /// XR_042085 /// XR_042086	6.19e-07	-4.3253
CYorf15A	chromosome Y open reading frame 15A	NM_001005852	5.44e-12	-4.30698
ID4	Inhibitor of DNA binding 4, dominant negative helix-loop-helix protein	NM_001546	1.07e-05	-4.27679
ITGBL1	integrin, beta-like 1 (with EGF-like repeat domains)	NM_004791	3.81e-15	-4.2764
ITGA10	integrin, alpha 10	NM_003637	1.31e-09	-4.27571
S1PR3	sphingosine-1-phosphate receptor 3	NM_005226	6.09e-05	-4.23177
HOXC4	homeobox C4	NM_014620 /// NM_153633	6.25e-10	-4.2135
PDZD2	PDZ domain containing 2	NM_178140	5.26e-08	-4.20538
FSTL1	follistatin-like 1	NM_007085	3.24e-09	-4.20111
GDF5	growth differentiation factor 5	NM_000557	1.95e-10	-4.1943
ENPP1	ectonucleotide pyrophosphatase/phosphodiesterase 1	NM_006208	2.43e-09	-4.19275
SLC16A4	solute carrier family 16, member 4 (monocarboxylic acid transporter 5)	NM_004696	2.94e-10	-4.18651
CDH6	cadherin 6, type 2, K-cadherin (fetal kidney)	NM_004932	1.89e-08	-4.1746
HS3ST3B1	heparan sulfate (glucosamine) 3-O-sulfotransferase 3B1	NM_006041	1.16e-07	-4.12209
RARRES1	retinoic acid receptor responder (tazarotene induced) 1	NM_002888 /// NM_206963	3.65e-08	-4.10997
BDKRB2	bradykinin receptor B2	NM_000623	2.44e-08	-4.10759
F2R	coagulation factor II (thrombin) receptor	NM_001992	5.86e-06	-4.10231
CYP1B1	cytochrome P450, family 1, subfamily B, polypeptide 1	NM_000104	1.63e-12	-4.10198
NPR3	natriuretic peptide receptor C/guanylate cyclase C (atrionatriuretic peptide rec	NM_000908	2.36e-07	-4.09092
ZNF395	zinc finger protein 395	NM_018660	5.92e-06	-4.08177
FAM46A	family with sequence similarity 46, member A	NM_017633	3.09e-09	-4.04727
EPHA7	EPH receptor A7	NM_004440	0.0001962	-4.01683
AFF3	AF4/FMR2 family, member 3	NM_001025108 /// NM_002285	2.84e-12	-3.99268
SLC2A12	solute carrier family 2 (facilitated glucose transporter), member 12	NM_145176	5.44e-09	-3.96453
PSG5	pregnancy specific beta-1-glycoprotein 5	NM_001130014 /// NM_002781	3.06e-11	-3.9564
NRP1	neuropilin 1	NM_001024628 /// NM_001024629 /// NM_003873	2.4e-09	-3.9542
PCDHB5	protocadherin beta 5	NM_015669	4.54e-13	-3.93411
MFAP4	microfibrillar-associated protein 4	NM_002404	1.11e-05	-3.93149
APOLD1	apolipoprotein L domain containing 1	NM_001130415 /// NM_030817	1.32e-08	-3.9135
EMP2	epithelial membrane protein 2	NM_001424	3.64e-12	-3.912
COL12A1	collagen, type XII, alpha 1	NM_004370 /// NM_080645	5.2e-07	-3.89277
CYP1B1	cytochrome P450, family 1, subfamily B, polypeptide 1	NM_000104	2.54e-13	-3.87101
ZNF37A	zinc finger protein 37A	NM_001007094 /// NM_001178101 /// NM_003421	5.12e-13	-3.8645
MFAP5	microfibrillar associated protein 5	NM_003480	1.47e-06	-3.85845
C1QTNF3	C1q and tumor necrosis factor related protein 3	NM_030945 /// NM_181435	1.66e-05	-3.84352
CXCL12	chemokine (C-X-C motif) ligand 12	NM_000609 /// NM_001033886 /// NM_001178134 /// NM_199168	1.66e-09	-3.84294
KCNMA1	potassium large conductance calcium-activated channel, subfamily M, alpha member	NM_001014797 /// NM_001161352 /// NM_001161353 /// NM_002247	1.81e-09	-3.83388
TIMP3	TIMP metallopeptidase inhibitor 3	NM_000362	3.73e-12	-3.78434
GRIA1	glutamate receptor, ionotropic, AMPA 1	NM_000827 /// NM_001114183	1.51e-07	-3.77431
THBS2	thrombospondin 2	NM_003247	2.6e-06	-3.76024
NTRK2	neurotrophic tyrosine kinase, receptor, type 2	NM_001007097 /// NM_001018064 /// NM_001018065 /// NM_001018066 /// NM_006180	5.03e-09	-3.75736
SCUBE3	signal peptide, CUB domain, EGF-like 3	NM_152753	9.94e-11	-3.75588
ASTE1	asteroid homolog 1 (Drosophila)	NM_014065	4.77e-09	-3.72921
EMP2	epithelial membrane protein 2	NM_001424	3.24e-09	-3.70724
FAM84A	family with sequence similarity 84, member A	NM_145175	8.42e-10	-3.69272
ZNF280D	zinc finger protein 280D	NM_001002843 /// NM_001002844 /// NM_017661	4.49e-10	-3.68649
PENK	proenkephalin	NM_001135690 /// NM_006211	1.16e-13	-3.68197
NBLA00301	Nbla00301	NR_003679	5.99e-08	-3.67263
ANK3	ankyrin 3, node of Ranvier (ankyrin G)	NM_001149 /// NM_020987	5.32e-09	-3.66915
MGP	matrix Gla protein	NM_000900	1.52e-08	-3.66566
COL12A1	collagen, type XII, alpha 1	NM_004370 /// NM_080645	2.67e-07	-3.6338
CHURC1	churchill domain containing 1	NM_145165	3.03e-10	-3.60554
HSPC157	hypothetical LOC29092	NR_023918 /// NR_023919	1.37e-08	-3.59481
SLC6A6	solute carrier family 6 (neurotransmitter transporter, taurine), member 6	NM_001134367 /// NM_001134368 /// NM_003043	3.88e-07	-3.58865
LYPD1	LY6/PLAUR domain containing 1	NM_001077427 /// NM_144586	5.6e-06	-3.58193
IFITM1	interferon induced transmembrane protein 1 (9-27)	NM_003641	1.37e-11	-3.58004
FABP4	fatty acid binding protein 4, adipocyte	NM_001442	1.71e-06	-3.56717
CA12	carbonic anhydrase XII	NM_001218 /// NM_206925	2.29e-08	-3.54434
PTGIS	prostaglandin I2 (prostacyclin) synthase	NM_000961	9.58e-10	-3.52549
LTBP1	latent transforming growth factor beta binding protein 1	NM_000627 /// NM_001166264 /// NM_001166265 /// NM_001166266 /// NM_206943	3.21e-08	-3.50508
RGS5	regulator of G-protein signaling 5	NM_003617	3.56e-05	-3.49584
ARHGAP6	Rho GTPase activating protein 6	NM_006125 /// NM_013423 /// NM_013427	5.9e-05	-3.47419
COL3A1	Collagen, type III, alpha 1	NM_000090	1.63e-12	-3.46462
DHRS3	dehydrogenase/reductase (SDR family) member 3	NM_004753	3.52e-11	-3.46451
MFAP5	microfibrillar associated protein 5	NM_003480	4.29e-07	-3.46326
GPR56	G protein-coupled receptor 56	NM_001145770 /// NM_001145771 /// NM_001145772 /// NM_001145773 /// NM_001145774	7.7e-05	-3.46005
BIRC5	baculoviral IAP repeat-containing 5	NM_001012270 /// NM_001012271 /// NM_001168	1.6e-07	-3.45184
TIMP3	TIMP metallopeptidase inhibitor 3	NM_000362	5.03e-11	-3.44281
SHROOM2	shroom family member 2	NM_001649	1.93e-08	-3.41424
LAMA5	laminin, alpha 5	NM_005560	2.76e-08	-3.41255
POU3F2	POU class 3 homeobox 2	NM_005604	1.24e-09	-3.40477
COL1A2	collagen, type I, alpha 2	NM_000089	1.81e-09	-3.39375
ZNF395	zinc finger protein 395	NM_018660	9.96e-06	-3.39105
LIN7A	lin-7 homolog A (C. elegans)	NM_004664	6.11e-07	-3.38056
DCN	decorin	NM_001920 /// NM_133503 /// NM_133504 /// NM_133505 /// NM_133506 /// NM_133507	8.22e-12	-3.37109
CCKAR	cholecystokinin A receptor	NM_000730	4.1e-09	-3.36878
HMGB2	high-mobility group box 2	NM_001130688 /// NM_001130689 /// NM_002129	4.15e-09	-3.3655
OLFML3	olfactomedin-like 3	NM_020190	4.1e-08	-3.34064
TIMP3	TIMP metallopeptidase inhibitor 3	NM_000362	1.96e-11	-3.33958
COL12A1	collagen, type XII, alpha 1	NM_004370 /// NM_080645	9.97e-09	-3.32652
LOC100286937 /// LOC100287164 /// RASA4	similar to HSPC047 protein /// similar to HSPC047 protein /// RAS p21 protein ac	NM_001079877 /// NM_006989 /// XM_002342717 /// XM_002342748 /// XM_002344304 //	4.63e-06	-3.31104
SEMA3B	sema domain, immunoglobulin domain (Ig), short basic domain, secreted, (semaphor	NM_001005914 /// NM_004636	3.08e-07	-3.31024
SELENBP1	selenium binding protein 1	NM_003944	6e-11	-3.30322
MITF	microphthalmia-associated transcription factor	NM_000248 /// NM_006722 /// NM_198158 /// NM_198159 /// NM_198177 /// NM_198178	9e-10	-3.28948
MFAP5	microfibrillar associated protein 5	NM_003480	2.57e-08	-3.28787
MALAT1	metastasis associated lung adenocarcinoma transcript 1 (non-protein coding)	NR_002819	8.29e-07	-3.28251
BAG2	BCL2-associated athanogene 2	NM_004282	1.87e-06	-3.27943
EPS8	epidermal growth factor receptor pathway substrate 8	NM_004447	3.23e-12	-3.2629
DHRS2	dehydrogenase/reductase (SDR family) member 2	NM_005794 /// NM_182908	3.08e-08	-3.25417
PBX1	pre-B-cell leukemia homeobox 1	NM_002585	1.62e-10	-3.24367
CDKN1B	cyclin-dependent kinase inhibitor 1B (p27, Kip1)	NM_004064	1.61e-08	-3.24032
MIR214	microRNA 214	NR_029627	7.4e-10	-3.23858
BNC2	basonuclin 2	NM_017637	8.49e-07	-3.22631
LTBP1	latent transforming growth factor beta binding protein 1	NM_000627 /// NM_001166264 /// NM_001166265 /// NM_001166266 /// NM_206943	7.29e-10	-3.22054
MITF	microphthalmia-associated transcription factor	NM_000248 /// NM_006722 /// NM_198158 /// NM_198159 /// NM_198177 /// NM_198178	1.76e-13	-3.2101
FBXO16 /// ZNF395	F-box protein 16 /// zinc finger protein 395	NM_018660 /// NM_172366	1.52e-05	-3.18328
NFIB	nuclear factor I/B	NM_005596	2.87e-09	-3.18198
MBNL1	Muscleblind-like (Drosophila)	NM_021038 /// NM_207292 /// NM_207293 /// NM_207294 /// NM_207295 /// NM_207296	1.89e-06	-3.18044
LMO7	LIM domain 7	NM_005358 /// NM_015842	5.15e-08	-3.17552
CSDC2	cold shock domain containing C2, RNA binding	NM_014460	3.01e-07	-3.16649
CDH6	cadherin 6, type 2, K-cadherin (fetal kidney)	NM_004932	1.8e-08	-3.15848
TOX	thymocyte selection-associated high mobility group box	NM_014729	3.64e-08	-3.15569
COL12A1	Collagen, type XII, alpha 1	NM_004370 /// NM_080645	1.03e-06	-3.15558
LHX9	LIM homeobox 9	NM_001014434 /// NM_020204	9.09e-07	-3.14964
F2RL1	coagulation factor II (thrombin) receptor-like 1	NM_005242	3.86e-07	-3.11862
MGC24103	hypothetical MGC24103	XR_041890 /// XR_041891 /// XR_041892	0.00947109	-3.08872
C1RL	complement component 1, r subcomponent-like	NM_016546	1.26e-05	-3.08369
SERPINB7	serpin peptidase inhibitor, clade B (ovalbumin), member 7	NM_001040147 /// NM_003784	3.33e-15	-3.07599
TNFAIP8	tumor necrosis factor, alpha-induced protein 8	NM_001077654 /// NM_014350	5.73e-05	-3.06916
ERAP1	endoplasmic reticulum aminopeptidase 1	NM_001040458 /// NM_016442	2.01e-07	-3.05095
PNPO	pyridoxamine 5'-phosphate oxidase	NM_018129	1.86e-09	-3.04471
PLEKHH2	pleckstrin homology domain containing, family H (with MyTH4 domain) member 2	NM_172069	2.39e-05	-3.03774
CPA4	carboxypeptidase A4	NM_001163446 /// NM_016352	1.43e-09	-3.03102
ID2	inhibitor of DNA binding 2, dominant negative helix-loop-helix protein	NM_002166	1.71e-08	-3.02882
TWIST1	twist homolog 1 (Drosophila)	NM_000474	3.21e-12	-3.00654
LRRC15	leucine rich repeat containing 15	NM_001135057 /// NM_130830	1.33e-11	-2.98546
SCUBE3	signal peptide, CUB domain, EGF-like 3	NM_152753	2.76e-10	-2.98273
ADD3	adducin 3 (gamma)	NM_001121 /// NM_016824 /// NM_019903	2.07e-12	-2.97816
DOK5	docking protein 5	NM_018431	5.43e-07	-2.96839
PCDH18	protocadherin 18	NM_019035	0.000613503	-2.95664
HGF	hepatocyte growth factor (hepapoietin A; scatter factor)	NM_000601 /// NM_001010931 /// NM_001010932 /// NM_001010933 /// NM_001010934	3.61e-09	-2.94957
FAM38B	family with sequence similarity 38, member B	NM_022068 /// XR_078663 /// XR_079387	0.000169016	-2.9483
IMPA2	inositol(myo)-1(or 4)-monophosphatase 2	NM_014214	7.77e-10	-2.94708
RIN2	Ras and Rab interactor 2	NM_018993	1.83e-12	-2.93846
COPG2	coatomer protein complex, subunit gamma 2	NM_012133	1.77e-06	-2.93753
LOC338620	hypothetical protein LOC338620	---	5.89e-08	-2.93173
HCFC1R1	host cell factor C1 regulator 1 (XPO1 dependent)	NM_001002017 /// NM_001002018 /// NM_017885	7.82e-07	-2.91586
MAFB	v-maf musculoaponeurotic fibrosarcoma oncogene homolog B (avian)	NM_005461	0.00504677	-2.91195
SECTM1	secreted and transmembrane 1	NM_003004	1.29e-10	-2.9069
TLE4	transducin-like enhancer of split 4 (E(sp1) homolog, Drosophila)	NM_007005	4.13e-09	-2.90148
GLIPR1	GLI pathogenesis-related 1	NM_006851	4.08e-14	-2.8993
CA12	carbonic anhydrase XII	NM_001218 /// NM_206925	1.08e-08	-2.89903
GPHN	gephyrin	NM_001024218 /// NM_020806	1.21e-06	-2.89626
CYorf15B	chromosome Y open reading frame 15B	NM_032576	3.02e-09	-2.89605
TBX2	T-box 2	NM_005994	3.25e-08	-2.89587
DLX2	distal-less homeobox 2	NM_004405	5.38e-09	-2.89488
MXRA8	matrix-remodelling associated 8	NM_032348	1.38e-08	-2.88485
GPHN	gephyrin	NM_001024218 /// NM_020806	0.000149169	-2.87277
TSHZ1	teashirt zinc finger homeobox 1	NM_005786	2.02e-08	-2.87073
EFNB3	ephrin-B3	NM_001406	2.12e-09	-2.86538
CCDC85A	coiled-coil domain containing 85A	NM_001080433	5.71e-06	-2.86403
SDPR	serum deprivation response	NM_004657	1.49e-08	-2.86253
PSG1	pregnancy specific beta-1-glycoprotein 1	NM_001184825 /// NM_001184826 /// NM_006905	1.56e-08	-2.862
BAALC	brain and acute leukemia, cytoplasmic	NM_001024372 /// NM_024812	9.4e-09	-2.84744
GLI3	GLI family zinc finger 3	NM_000168	0.00026649	-2.84527
CA12	carbonic anhydrase XII	NM_001218 /// NM_206925	8.65e-08	-2.83962
CXCR7	chemokine (C-X-C motif) receptor 7	NM_020311	6.76e-05	-2.8277
NFIB	nuclear factor I/B	NM_005596	2.02e-08	-2.81777
WNT2B	wingless-type MMTV integration site family, member 2B	NM_004185 /// NM_024494	9.77e-10	-2.81509
SOCS5	suppressor of cytokine signaling 5	NM_014011 /// NM_144949	3.62e-08	-2.80978
C5orf35	chromosome 5 open reading frame 35	NM_001171990 /// NM_153706	1.01e-08	-2.80952
BNC2	basonuclin 2	NM_017637	4.61e-06	-2.80915
TBX15	T-box 15	NM_152380	2.53e-10	-2.80574
LRRN4CL	LRRN4 C-terminal like	NM_203422	5.49e-09	-2.79981
ENPP1	ectonucleotide pyrophosphatase/phosphodiesterase 1	NM_006208	3.76e-07	-2.79088
ZFP36L2	zinc finger protein 36, C3H type-like 2	NM_006887	9.9e-09	-2.78431
TLE4	transducin-like enhancer of split 4 (E(sp1) homolog, Drosophila)	NM_007005	2.65e-07	-2.78002
AHNAK	AHNAK nucleoprotein	NM_001620 /// NM_024060	2.75e-08	-2.7714
ZFP36L2	zinc finger protein 36, C3H type-like 2	NM_006887	4.75e-08	-2.76033
IFITM1	interferon induced transmembrane protein 1 (9-27)	NM_003641	2.16e-09	-2.75988
HOXA10	homeobox A10	NM_018951 /// NM_153715	7.5e-11	-2.75903
PSG9	pregnancy specific beta-1-glycoprotein 9	NM_002784	1.31e-08	-2.75516
EMP1	epithelial membrane protein 1	NM_001423	1.63e-09	-2.74937
SETBP1	SET binding protein 1	NM_001130110 /// NM_015559	1.35e-07	-2.74472
TBX2	T-box 2	NM_005994	2.35e-09	-2.74363
ZFHX4	zinc finger homeobox 4	NM_024721	9.83e-12	-2.74359
PRKY	protein kinase, Y-linked	NM_002760 /// NR_028062	3.41e-07	-2.73673
NRP1	neuropilin 1	NM_001024628 /// NM_001024629 /// NM_003873	2.19e-08	-2.73637
DLEU2	deleted in lymphocytic leukemia 2 (non-protein coding)	NR_002612	4.67e-06	-2.73559
PEG10	paternally expressed 10	NM_001040152 /// NM_001172437 /// NM_001172438 /// NM_015068	4.12e-10	-2.7335
MIOS	missing oocyte, meiosis regulator, homolog (Drosophila)	NM_019005	5.68e-06	-2.73174
PADI2	peptidyl arginine deiminase, type II	NM_007365	5.03e-05	-2.72682
CXCL12	chemokine (C-X-C motif) ligand 12	NM_000609 /// NM_001033886 /// NM_001178134 /// NM_199168	8.82e-12	-2.72345
ZFHX4	zinc finger homeobox 4	NM_024721	3.95e-08	-2.7144
IL1R1	interleukin 1 receptor, type I	NM_000877	1.5e-14	-2.71136
CIRBP	cold inducible RNA binding protein	NM_001280 /// NR_023312 /// NR_023313	5.15e-06	-2.70816
TMX4	thioredoxin-related transmembrane protein 4	NM_021156	6.72e-09	-2.70515
EMILIN1	elastin microfibril interfacer 1	NM_007046	4.58e-09	-2.70417
SNCAIP	synuclein, alpha interacting protein	NM_005460	5.58e-07	-2.70388
ZNF395	zinc finger protein 395	NM_018660	4.21e-05	-2.69605
ZNF529	zinc finger protein 529	NM_001145649 /// NM_001145650 /// NM_020951 /// NR_027239	1.23e-06	-2.68384
IGFBP4	insulin-like growth factor binding protein 4	NM_001552	9.62e-10	-2.67943
NASP	Nuclear autoantigenic sperm protein (histone-binding)	NM_002482 /// NM_152298 /// NM_172164	1.09e-05	-2.65914
MIOS	missing oocyte, meiosis regulator, homolog (Drosophila)	NM_019005	1.92e-05	-2.65841
C17orf81	chromosome 17 open reading frame 81	NM_015362 /// NM_203413 /// NM_203414 /// NM_203415	8.52e-10	-2.65328
ARRDC3	arrestin domain containing 3	NM_020801	5.46e-06	-2.65324
KLF5	Kruppel-like factor 5 (intestinal)	NM_001730	1.27e-05	-2.65072
LOC644192	Hypothetical LOC644192	XR_040009 /// XR_040010 /// XR_040011	9.39e-08	-2.6492
ADD3	adducin 3 (gamma)	NM_001121 /// NM_016824 /// NM_019903	1.37e-13	-2.64858
MYST4	MYST histone acetyltransferase (monocytic leukemia) 4	NM_012330	9.49e-09	-2.63633
HOXC6	homeobox C6	NM_004503 /// NM_153693	1.31e-09	-2.62974
NKX2-3	NK2 transcription factor related, locus 3 (Drosophila)	NM_145285	2.23e-06	-2.61374
RUNX1T1	runt-related transcription factor 1; translocated to, 1 (cyclin D-related)	NM_004349 /// NM_175634 /// NM_175635 /// NM_175636	1.11e-07	-2.61351
PSG7	pregnancy specific beta-1-glycoprotein 7 (gene/pseudogene)	NM_002783	1.87e-08	-2.61001
LRRC4C	leucine rich repeat containing 4C	NM_020929	2.46e-05	-2.60871
TNFAIP8	tumor necrosis factor, alpha-induced protein 8	NM_001077654 /// NM_014350	0.00774887	-2.60507
C11orf87	chromosome 11 open reading frame 87	NM_207645	5.58e-07	-2.60005
ADD3	adducin 3 (gamma)	NM_001121 /// NM_016824 /// NM_019903	5.76e-10	-2.59569
UTY	ubiquitously transcribed tetratricopeptide repeat gene, Y-linked	NM_007125 /// NM_182659 /// NM_182660	2.89e-08	-2.58759
HCFC1R1	host cell factor C1 regulator 1 (XPO1 dependent)	NM_001002017 /// NM_001002018 /// NM_017885	3.28e-06	-2.58751
NEFH	neurofilament, heavy polypeptide	NM_021076	3.81e-09	-2.58688
MDM4	Mdm4 p53 binding protein homolog (mouse)	NM_002393 /// NR_024171	8.18e-09	-2.58578
SPHKAP	SPHK1 interactor, AKAP domain containing	NM_001142644 /// NM_030623	4.82e-05	-2.58221
PTCH1	patched homolog 1 (Drosophila)	NM_000264 /// NM_001083602 /// NM_001083603 /// NM_001083604 /// NM_001083605 //	1.2e-13	-2.5815
TAF9B	TAF9B RNA polymerase II, TATA box binding protein (TBP)-associated factor, 31kDa	NM_015975	3.1e-06	-2.58107
TNC	tenascin C	NM_002160	4.64e-11	-2.5759
ASMTL	acetylserotonin O-methyltransferase-like	NM_001173473 /// NM_001173474 /// NM_004192	1.28e-09	-2.57587
TNNT2	troponin T type 2 (cardiac)	NM_000364 /// NM_001001430 /// NM_001001431 /// NM_001001432	0.000222344	-2.56993
LOC645722	hypothetical LOC645722	XM_944447	5.34e-07	-2.56587
SYNJ2	synaptojanin 2	NM_001178088 /// NM_003898	6.44e-09	-2.55854
GULP1	GULP, engulfment adaptor PTB domain containing 1	NM_016315	2.01e-07	-2.55777
PBX1	pre-B-cell leukemia homeobox 1	NM_002585	1.46e-09	-2.55714
S100A10	S100 calcium binding protein A10	NM_002966	1.75e-10	-2.55282
RPA1	replication protein A1, 70kDa	NM_002945	8.17e-09	-2.55141
PDE7B	phosphodiesterase 7B	NM_018945	9.33e-07	-2.54537
TRPS1	trichorhinophalangeal syndrome I	NM_014112	1.44e-08	-2.5425
DAPK1	death-associated protein kinase 1	NM_004938	8.04e-12	-2.54213
PLCE1	phospholipase C, epsilon 1	NM_001165979 /// NM_016341	1.32e-05	-2.53967
ZMIZ1	zinc finger, MIZ-type containing 1	NM_020338	6.41e-06	-2.53119
EFHC1	EF-hand domain (C-terminal) containing 1	NM_001172420 /// NM_018100 /// NR_033327	0.000798344	-2.52359
PSG6	pregnancy specific beta-1-glycoprotein 6	NM_001031850 /// NM_002782	2.05e-09	-2.51453
BIRC5	baculoviral IAP repeat-containing 5	NM_001012270 /// NM_001012271 /// NM_001168	1.27e-06	-2.51348
ID2	inhibitor of DNA binding 2, dominant negative helix-loop-helix protein	NM_002166	2.62e-07	-2.51152
SALL2	sal-like 2 (Drosophila)	NM_005407	2.91e-13	-2.50671
C1R	complement component 1, r subcomponent	NM_001733	5.32e-07	-2.50599
HOXA5	homeobox A5	NM_019102	6.37e-09	-2.50547
GCHFR	GTP cyclohydrolase I feedback regulator	NM_005258	1.03e-09	-2.50485
ERBB2IP	erbb2 interacting protein	NM_001006600 /// NM_018695	5.77e-09	-2.50061
OXCT1	3-oxoacid CoA transferase 1	NM_000436	3.95e-07	-2.49887
GLIS2	GLIS family zinc finger 2	NM_032575	6.14e-07	-2.49662
SEMA3C	sema domain, immunoglobulin domain (Ig), short basic domain, secreted, (semaphor	NM_006379	3.47e-10	-2.4955
BNC2	basonuclin 2	NM_017637	5.63e-06	-2.49392
LGALS3	lectin, galactoside-binding, soluble, 3	NM_001177388 /// NM_002306 /// NR_003225	9.43e-13	-2.49087
PART1	prostate androgen-regulated transcript 1 (non-protein coding)	NR_024617 /// NR_028508 /// NR_028509	3.84e-06	-2.48923
LOXL3	lysyl oxidase-like 3	NM_032603	7.07e-07	-2.48906
CA12	carbonic anhydrase XII	NM_001218 /// NM_206925	1.69e-08	-2.48525
SYT13	synaptotagmin XIII	NM_020826	3.76e-10	-2.4844
SLC8A1	solute carrier family 8 (sodium/calcium exchanger), member 1	NM_001112800 /// NM_001112801 /// NM_001112802 /// NM_021097	3.86e-05	-2.4807
ASPM	asp (abnormal spindle) homolog, microcephaly associated (Drosophila)	NM_018136	1.47e-05	-2.4779
SULF2	sulfatase 2	NM_001161841 /// NM_018837 /// NM_198596	8.8e-05	-2.47727
PLCE1	phospholipase C, epsilon 1	NM_001165979 /// NM_016341	1.64e-07	-2.47529
TNC	Tenascin C	NM_002160	1.77e-08	-2.47344
PSIP1	PC4 and SFRS1 interacting protein 1	NM_001128217 /// NM_021144 /// NM_033222	2.73e-11	-2.47305
ST6GAL2	ST6 beta-galactosamide alpha-2,6-sialyltranferase 2	NM_001142351 /// NM_001142352 /// NM_032528	8.11e-08	-2.47131
FST	follistatin	NM_006350 /// NM_013409	1.32e-07	-2.47015
DCAF6	DDB1 and CUL4 associated factor 6	NM_001017977 /// NM_018442	6.67e-09	-2.46803
SERPINI1	serpin peptidase inhibitor, clade I (neuroserpin), member 1	NM_001122752 /// NM_005025	5.88e-08	-2.46324
EFNA5	ephrin-A5	NM_001962	0.000982036	-2.46055
KCNE4	potassium voltage-gated channel, Isk-related family, member 4	NM_080671	1.08e-06	-2.45905
PLAC8	placenta-specific 8	NM_001130715 /// NM_001130716 /// NM_016619	9.05e-07	-2.45875
CIRBP	cold inducible RNA binding protein	NM_001280 /// NR_023312 /// NR_023313	4.06e-06	-2.45689
MYLIP	myosin regulatory light chain interacting protein	NM_013262	1.43e-09	-2.4507
TOB1	transducer of ERBB2, 1	NM_005749	9.22e-08	-2.44165
SOCS5	suppressor of cytokine signaling 5	NM_014011 /// NM_144949	1.16e-08	-2.43904
CYP1B1	cytochrome P450, family 1, subfamily B, polypeptide 1	NM_000104	1.32e-15	-2.43327
EPHA5	EPH receptor A5	NM_004439 /// NM_182472	5.31e-08	-2.43055
OLFML2A	olfactomedin-like 2A	NM_182487	8.67e-06	-2.43011
GLT8D2	glycosyltransferase 8 domain containing 2	NM_031302	7.21e-11	-2.42694
FAM38B	family with sequence similarity 38, member B	NM_022068 /// XR_078663 /// XR_079387	0.000512108	-2.42542
NCRNA00182	non-protein coding RNA 182	NR_028379	0.000797225	-2.41358
THSD1 /// THSD1P1	thrombospondin, type I, domain containing 1 /// thrombospondin, type I, domain c	NM_018676 /// NM_199263 /// NR_002816	3.46e-08	-2.41219
GPC6	glypican 6	NM_005708	2.35e-06	-2.40503
DLC1	deleted in liver cancer 1	NM_001164271 /// NM_006094 /// NM_024767 /// NM_182643	4.4e-09	-2.40293
DPYD	dihydropyrimidine dehydrogenase	NM_000110 /// NM_001160301	1.51e-09	-2.40112
RGS5	regulator of G-protein signaling 5	NM_003617	4.99e-06	-2.3997
SIX4	SIX homeobox 4	NM_017420	7.84e-08	-2.39867
SPTLC3	serine palmitoyltransferase, long chain base subunit 3	NM_018327	1.88e-05	-2.38921
RGS14	regulator of G-protein signaling 14	NM_006480	4.27e-09	-2.38846
BEGAIN	brain-enriched guanylate kinase-associated homolog (rat)	NM_001159531 /// NM_020836	7.11e-08	-2.38834
IER5L	immediate early response 5-like	NM_203434	2.13e-08	-2.38632
METTL7A	methyltransferase like 7A	NM_014033	2.81e-12	-2.38265
C14orf139	chromosome 14 open reading frame 139	NR_026779	2.19e-08	-2.37876
STON1	stonin 1	NM_006873	0.00018786	-2.3775
ZADH2	zinc binding alcohol dehydrogenase domain containing 2	NM_175907	5.27e-07	-2.37639
DDX3Y	DEAD (Asp-Glu-Ala-Asp) box polypeptide 3, Y-linked	NM_001122665 /// NM_004660	1.3e-09	-2.3744
UACA	uveal autoantigen with coiled-coil domains and ankyrin repeats	NM_001008224 /// NM_018003	2.62e-06	-2.36653
TXNIP	thioredoxin interacting protein	NM_006472	5.19e-05	-2.36639
AHR	aryl hydrocarbon receptor	NM_001621	8.93e-09	-2.36561
ISLR	immunoglobulin superfamily containing leucine-rich repeat	NM_005545 /// NM_201526	3.33e-11	-2.36489
ASMTL	acetylserotonin O-methyltransferase-like	NM_001173473 /// NM_001173474 /// NM_004192	2.41e-08	-2.36152
GPR68	G protein-coupled receptor 68	NM_001177676 /// NM_003485	1.3e-07	-2.35926
LRIG3	leucine-rich repeats and immunoglobulin-like domains 3	NM_001136051 /// NM_153377	2.71e-05	-2.3578
ITGBL1	Integrin, beta-like 1 (with EGF-like repeat domains)	NM_004791	1.02e-12	-2.35417
ZNF785	zinc finger protein 785	NM_152458	9.18e-06	-2.34422
USP51	ubiquitin specific peptidase 51	NM_201286	1.8e-10	-2.33871
CBX3	Chromobox homolog 3 (HP1 gamma homolog, Drosophila)	NM_007276 /// NM_016587	3.25e-05	-2.33582
GSTM1	glutathione S-transferase mu 1	NM_000561 /// NM_146421	2.61e-05	-2.33249
MARCKS	myristoylated alanine-rich protein kinase C substrate	NM_002356	6.31e-08	-2.32744
GLIPR1	GLI pathogenesis-related 1	NM_006851	7.38e-16	-2.32653
MALAT1	metastasis associated lung adenocarcinoma transcript 1 (non-protein coding)	NR_002819	1.13e-08	-2.32076
CYBRD1	cytochrome b reductase 1	NM_001127383 /// NM_024843	3.42e-11	-2.31992
RGS5	regulator of G-protein signaling 5	NM_003617	0.000115168	-2.31712
CKB	creatine kinase, brain	NM_001823	1.87e-11	-2.31615
HOXA10	homeobox A10	NM_018951 /// NM_153715	3.06e-09	-2.31345
ZNF785	zinc finger protein 785	NM_152458	1.68e-06	-2.31098
WWTR1	WW domain containing transcription regulator 1	NM_001168278 /// NM_001168280 /// NM_015472	2.88e-09	-2.3106
PRR16	proline rich 16	NM_016644	1.3e-10	-2.30958
KLF4	Kruppel-like factor 4 (gut)	NM_004235	6.01e-08	-2.30941
CDC25B	cell division cycle 25 homolog B (S. pombe)	NM_004358 /// NM_021872 /// NM_021873	2.6e-09	-2.29844
C10orf118	chromosome 10 open reading frame 118	NM_018017	3.51e-06	-2.29008
PRPF38B	PRP38 pre-mRNA processing factor 38 (yeast) domain containing B	NM_018061	3.6e-06	-2.28965
SMAD9	SMAD family member 9	NM_001127217 /// NM_005905	5.24e-08	-2.28816
TIMP3	TIMP metallopeptidase inhibitor 3	NM_000362	4.51e-12	-2.2871
EMP1	epithelial membrane protein 1	NM_001423	2.04e-08	-2.27988
FBLN2	fibulin 2	NM_001004019 /// NM_001165035 /// NM_001998	6.92e-06	-2.2779
FAM19A5	family with sequence similarity 19 (chemokine (C-C motif)-like), member A5	NM_001082967 /// NM_015381	1.41e-11	-2.27783
FLJ45340 /// FLJ45445 /// LOC100133150 /// LOC100133161 /// LOC100287274 /// LOC653340	hypothetical LOC402483 /// hypothetical LOC399844 /// hypothetical LOC100133150	NR_024368 /// NR_028324 /// NR_028326 /// XM_002343042 /// XR_038209 /// XR_0392	1.86e-07	-2.27724
SOX6	SRY (sex determining region Y)-box 6	NM_001145811 /// NM_001145819 /// NM_017508 /// NM_033326	4.88e-07	-2.27426
NES	nestin	NM_006617	2.59e-07	-2.27115
ADSSL1	adenylosuccinate synthase like 1	NM_152328 /// NM_199165	4.94e-06	-2.27011
LOC100134259	similar to hCG1987718	NR_024452	5.62e-10	-2.26363
ASMTL	acetylserotonin O-methyltransferase-like	NM_001173473 /// NM_001173474 /// NM_004192	7.43e-09	-2.26131
YPEL3	yippee-like 3 (Drosophila)	NM_001145524 /// NM_031477	3.62e-06	-2.25375
TNNT1	troponin T type 1 (skeletal, slow)	NM_001126132 /// NM_001126133 /// NM_003283	1.35e-09	-2.25214
EFNA5	ephrin-A5	NM_001962	1.81e-05	-2.25086
TMEM119	transmembrane protein 119	NM_181724	3.63e-11	-2.25081
BDKRB1	bradykinin receptor B1	NM_000710	2.9e-06	-2.24747
ALDOC	aldolase C, fructose-bisphosphate	NM_005165	7.25e-07	-2.24636
SOX6	SRY (sex determining region Y)-box 6	NM_001145811 /// NM_001145819 /// NM_017508 /// NM_033326	5.65e-06	-2.24564
CDA	cytidine deaminase	NM_001785	4.68e-06	-2.24439
TSHZ1	teashirt zinc finger homeobox 1	NM_005786	1.03e-07	-2.24363
TRPS1	trichorhinophalangeal syndrome I	NM_014112	8.5e-12	-2.2403
SPINK6	serine peptidase inhibitor, Kazal type 6	NM_205841	5.57e-06	-2.23766
BAALC	brain and acute leukemia, cytoplasmic	NM_001024372 /// NM_024812	1.52e-08	-2.23706
NR2F2	nuclear receptor subfamily 2, group F, member 2	NM_001145155 /// NM_001145156 /// NM_001145157 /// NM_021005	1.07e-09	-2.23548
GSTM4	glutathione S-transferase mu 4	NM_000850 /// NM_147148 /// NR_024538	0.000271666	-2.23375
PRKCDBP	protein kinase C, delta binding protein	NM_145040	3.04e-14	-2.23143
SULF2	sulfatase 2	NM_001161841 /// NM_018837 /// NM_198596	0.000574347	-2.23107
BBOX1	butyrobetaine (gamma), 2-oxoglutarate dioxygenase (gamma-butyrobetaine hydroxyla	NM_003986	0.000376759	-2.2277
TMEM106B	transmembrane protein 106B	NM_001134232 /// NM_018374	0.0125152	-2.22479
NR2F2	nuclear receptor subfamily 2, group F, member 2	NM_001145155 /// NM_001145156 /// NM_001145157 /// NM_021005	1.43e-12	-2.22151
ZADH2	zinc binding alcohol dehydrogenase domain containing 2	NM_175907	0.00105566	-2.21982
EML1	echinoderm microtubule associated protein like 1	NM_001008707 /// NM_004434	0.000189455	-2.21965
MALAT1	metastasis associated lung adenocarcinoma transcript 1 (non-protein coding)	NR_002819	1.21e-08	-2.21823
COL6A1	collagen, type VI, alpha 1	NM_001848	3.56e-08	-2.21404
PRKCA	protein kinase C, alpha	NM_002737	4.15e-14	-2.21229
PRRT2	proline-rich transmembrane protein 2	NM_145239	3.3e-08	-2.21004
PLEKHA2	pleckstrin homology domain containing, family A (phosphoinositide binding specif	NM_021623	1.77e-10	-2.20571
PSIP1	PC4 and SFRS1 interacting protein 1	NM_001128217 /// NM_021144 /// NM_033222	3.22e-12	-2.203
SOX6	SRY (sex determining region Y)-box 6	NM_001145811 /// NM_001145819 /// NM_017508 /// NM_033326	7.14e-06	-2.2004
ID2 /// ID2B	inhibitor of DNA binding 2, dominant negative helix-loop-helix protein /// inhib	NM_002166 /// NR_026582	1.9e-07	-2.19803
DGKI	diacylglycerol kinase, iota	NM_004717	4.38e-07	-2.19718
KCNE4	potassium voltage-gated channel, Isk-related family, member 4	NM_080671	1.15e-06	-2.19183
PSG6	pregnancy specific beta-1-glycoprotein 6	NM_001031850 /// NM_002782	2.17e-08	-2.19059
OSBPL10	oxysterol binding protein-like 10	NM_001174060 /// NM_017784	4.81e-09	-2.18951
ITGB1BP1	integrin beta 1 binding protein 1	NM_004763 /// NM_022334	9.57e-08	-2.18825
LAMA4	laminin, alpha 4	NM_001105206 /// NM_001105207 /// NM_001105208 /// NM_001105209 /// NM_002290	1.4e-09	-2.1875
CHRDL1	chordin-like 1	NM_001143981 /// NM_001143982 /// NM_001143983 /// NM_145234	3.18e-05	-2.18251
GCNT1	glucosaminyl (N-acetyl) transferase 1, core 2	NM_001097633 /// NM_001097634 /// NM_001097635 /// NM_001097636 /// NM_001490	1.17e-08	-2.17806
STAC	SH3 and cysteine rich domain	NM_003149	9.43e-06	-2.17648
LOXL1	lysyl oxidase-like 1	NM_005576	5.87e-12	-2.17645
PPL	periplakin	NM_002705	9.8e-11	-2.17589
KIAA1267 /// LOC100294337	KIAA1267 /// hypothetical protein LOC100294337	NM_015443 /// XM_002344063 /// XM_002344064 /// XM_002344065	7.76e-06	-2.17563
BIRC5	baculoviral IAP repeat-containing 5	NM_001012270 /// NM_001012271 /// NM_001168	9.86e-09	-2.1735
EML1	echinoderm microtubule associated protein like 1	NM_001008707 /// NM_004434	1.13e-06	-2.17278
LOC144571	hypothetical protein LOC144571	NR_026971	4.59e-05	-2.1721
SYNJ2	synaptojanin 2	NM_001178088 /// NM_003898	2.06e-09	-2.16828
[truncated: 1,113 more rows]
